# Supplementary material for: Mechanical stress through growth on stiffer substrates impacts animal health and longevity in C. elegans
Source: bioRxiv. 2024 Apr 12:2024.04.11.589121. Preprint. [Version 2] doi: 10.1101/2024.04.11.589121 (PMC11030433; doi:10.1101/2024.04.11.589121)
Supplement: Supplement 1 [file media-1.csv]

WormbaseID.raw	baseMean_4PctAgar	log2FoldChange_4PctAgar	lfcSE_4PctAgar	stat_4PctAgar	pvalue_4PctAgar	padj_4PctAgar
WBGene00007605	6210.247863	-0.750039143	0.071070915	-10.55339088	4.90E-26	4.95E-22
WBGene00008390	1285.662938	-0.582508617	0.081061824	-7.185979616	6.67E-13	2.25E-09
WBGene00000213	70.57342004	-2.091441345	0.290099142	-7.209402034	5.62E-13	2.25E-09
WBGene00016204	320.2269594	-0.894837979	0.134671369	-6.644604471	3.04E-11	7.67E-08
WBGene00008220	259.8192679	-1.03888443	0.161823858	-6.419847142	1.36E-10	2.75E-07
WBGene00022245	7332.681675	-0.436477549	0.06930475	-6.297945643	3.02E-10	4.35E-07
WBGene00011979	418.5741468	1.030565026	0.163289039	6.311293349	2.77E-10	4.35E-07
WBGene00007875	767.6046532	0.767492112	0.125314351	6.124534869	9.09E-10	1.15E-06
WBGene00019605	630.279276	-0.588194017	0.100623001	-5.845522504	5.05E-09	5.66E-06
WBGene00017498	1190.636224	-0.691664187	0.119023751	-5.811144276	6.20E-09	6.26E-06
WBGene00001397	589.5501975	-0.572707241	0.105714497	-5.417490115	6.04E-08	5.54E-05
WBGene00010062	70.06947329	-1.506491685	0.279618255	-5.387672873	7.14E-08	5.54E-05
WBGene00017501	3808.087631	-0.570314571	0.105642445	-5.398536294	6.72E-08	5.54E-05
WBGene00016361	242.3604999	-1.021462432	0.191443419	-5.335583951	9.52E-08	6.87E-05
WBGene00019619	431.8906079	0.680997551	0.138862453	4.904115809	9.38E-07	0.000596341
WBGene00000535	2267.229128	-0.491259402	0.10020131	-4.90272434	9.45E-07	0.000596341
WBGene00015623	143.6955322	1.031399709	0.213303816	4.835355169	1.33E-06	0.00078924
WBGene00010473	87.33746115	-1.043373653	0.218012639	-4.785840205	1.70E-06	0.000954951
WBGene00019779	724.4941493	0.478194245	0.102498779	4.66536529	3.08E-06	0.001636821
WBGene00015692	282.967958	-0.659634118	0.143598145	-4.593611682	4.36E-06	0.002198891
WBGene00003411	3566.066999	-0.351454871	0.076759668	-4.578639818	4.68E-06	0.002249787
WBGene00009578	1210.118041	-0.386137244	0.085893382	-4.49554126	6.94E-06	0.003184202
WBGene00019978	782.3406142	-0.422187834	0.096278313	-4.385077189	1.16E-05	0.005088962
WBGene00012185	852.37384	-0.418316549	0.099590531	-4.200364697	2.66E-05	0.011209041
WBGene00017553	35.40422734	-1.843514854	0.441156773	-4.178820246	2.93E-05	0.011832356
WBGene00013866	270.567714	-0.553604439	0.133932859	-4.133447481	3.57E-05	0.013875266
WBGene00018643	98.14231365	0.915024036	0.226323202	4.042997035	5.28E-05	0.019730972
WBGene00003997	315.7429398	-0.500826269	0.125194794	-4.00037616	6.32E-05	0.022595546
WBGene00020674	578.7247041	-0.407741472	0.102083145	-3.994209562	6.49E-05	0.022595546
WBGene00000784	2386.491492	-0.293667766	0.073716002	-3.983772261	6.78E-05	0.022824754
WBGene00000116	638.0098354	-0.409279194	0.103115523	-3.969132704	7.21E-05	0.023490317
WBGene00006588	557.1197649	0.402274839	0.102893501	3.909623395	9.24E-05	0.029161971
WBGene00018465	193.2193782	-0.597436099	0.155824068	-3.834042507	0.000126054	0.03856117
WBGene00009096	100.8783762	0.763237501	0.20100669	3.797075112	0.000146413	0.042229818
WBGene00017968	459.6093198	-0.407564249	0.107234703	-3.800674954	0.000144302	0.042229818
WBGene00000620	106.8660718	-0.922179156	0.247662324	-3.723534294	0.000196453	0.055088741
WBGene00009773	157.5992542	-0.616649575	0.166135429	-3.711728312	0.000205849	0.05532965
WBGene00015660	293.6614651	-0.545267311	0.147208605	-3.704045091	0.000212189	0.05532965
WBGene00010128	181.1986676	0.634225863	0.171311465	3.702179898	0.000213755	0.05532965
WBGene00019105	140.5672726	-0.637573895	0.174243044	-3.659106734	0.000253096	0.062317154
WBGene00017071	1668.069047	-0.28959349	0.079083174	-3.66188502	0.000250366	0.062317154
WBGene00013216	275.7258406	-0.499416627	0.137307203	-3.637220897	0.000275596	0.066241363
WBGene00015400	570.825737	-0.422437503	0.11763626	-3.591048407	0.00032935	0.077320763
WBGene00011801	38.52559605	-1.188050585	0.336020418	-3.535649981	0.000406773	0.09332673
WBGene00017483	150.1071684	-0.604071369	0.171695348	-3.518274522	0.000434363	0.097442047
WBGene00003444	62.37147918	-1.175851604	0.336038342	-3.499159045	0.000466728	0.098158752
WBGene00004818	98.02181848	-0.740193111	0.211105775	-3.506266516	0.00045444	0.098158752
WBGene00003443	54.33138083	-1.259044779	0.359526092	-3.501956627	0.000461855	0.098158752
WBGene00019830	204.5998136	-0.558504143	0.159985247	-3.490972792	0.000481265	0.099150466
WBGene00000133	60.55253493	-0.928763084	0.266569881	-3.484126115	0.000493747	0.099687474
WBGene00020611	149.3302242	-0.584210323	0.168123075	-3.474896733	0.00051105	0.101157847
WBGene00003450	56.566665	-1.205386299	0.348979741	-3.454029436	0.000552277	0.107216101
WBGene00001604	1725.994208	-0.374804004	0.110602508	-3.388747774	0.000702126	0.13373506
WBGene00009215	419.6923097	-0.427468283	0.126472014	-3.379943673	0.000725007	0.135536005
WBGene00011105	279.571092	-0.443072284	0.131594568	-3.366949651	0.000760046	0.138094532
WBGene00010958	1389.087284	1.079227396	0.320742499	3.364778289	0.000766052	0.138094532
WBGene00019368	185.9995925	-0.531255549	0.158223578	-3.357625685	0.00078615	0.139231292
WBGene00003844	373.3011949	-0.398018991	0.118908517	-3.347270664	0.000816115	0.139638633
WBGene00003470	49.79339842	-1.210929891	0.361308214	-3.351514981	0.000803707	0.139638633
WBGene00021070	398.4284492	-0.402024074	0.12044613	-3.337791555	0.000844471	0.139752986
WBGene00017703	256.7137008	0.441902052	0.132241883	3.341619484	0.000832912	0.139752986
WBGene00020394	41.7922345	-1.058161044	0.317691237	-3.330784491	0.000866016	0.141006993
WBGene00017659	1159.821774	-0.28755113	0.087181669	-3.298298061	0.000972728	0.154529424
WBGene00001620	1058.296563	-0.29276044	0.088814927	-3.296297724	0.000979681	0.154529424
WBGene00018351	123.4955191	-0.613812162	0.186528534	-3.290714556	0.000999333	0.155204041
WBGene00009493	281.1880341	-0.481859514	0.147463323	-3.267656683	0.001084418	0.165866697
WBGene00018702	112.5917337	-0.643372628	0.197596284	-3.255995587	0.001129955	0.170252187
WBGene00004904	45.42978049	-1.237720112	0.381103322	-3.247728474	0.001163302	0.172699063
WBGene00046698	4449.703467	0.348989952	0.107968489	3.232331542	0.001227845	0.178385401
WBGene00021503	1138.067913	-0.279058357	0.086389873	-3.23022073	0.001236947	0.178385401
WBGene00017506	411.6634377	-0.430658112	0.133697202	-3.221145283	0.001276794	0.181538536
WBGene00000984	380.0315163	-0.402891626	0.125532617	-3.20945772	0.001329856	0.185329306
WBGene00019914	2586.825653	0.315574019	0.098394402	3.207235515	0.001340172	0.185329306
WBGene00015449	818.9893625	-0.305884727	0.095575173	-3.200462201	0.001372074	0.187176804
WBGene00003482	750.9895421	-0.333583944	0.104510946	-3.191856512	0.001413615	0.19027263
WBGene00016877	228.8394208	-0.451543293	0.143010082	-3.1574228	0.001591704	0.211424336
WBGene00007384	329.7954061	-0.464775753	0.148160465	-3.136975529	0.001707004	0.223009817
WBGene00017851	65.28545276	-0.949663839	0.302998312	-3.134221548	0.001723107	0.223009817
WBGene00000273	5234.44533	-0.251535551	0.080457643	-3.126310224	0.001770147	0.226197914
WBGene00007140	132.5133553	-0.596924787	0.191559988	-3.116124577	0.001832448	0.231232085
WBGene00013481	1318.906271	0.28776571	0.092819012	3.100288449	0.001933323	0.240949285
WBGene00008113	352.66798	-0.410299228	0.13329788	-3.07806268	0.002083511	0.253410147
WBGene00018393	1156.35939	0.38198375	0.124013484	3.080179178	0.002068761	0.253410147
WBGene00007947	664.9101898	0.404477469	0.13193014	3.065845822	0.002170552	0.260853848
WBGene00001395	1167.966658	-0.291649255	0.095532231	-3.052888559	0.002266501	0.26649156
WBGene00009453	719.1341406	-0.2862422	0.09377638	-3.052391228	0.00227026	0.26649156
WBGene00017485	92.94825967	0.726948391	0.23926851	3.038211715	0.002379867	0.273008595
WBGene00016440	78.73144397	-0.893997625	0.293999878	-3.040809507	0.002359431	0.273008595
WBGene00000597	11363.67575	-0.27225778	0.090064652	-3.022914921	0.002503526	0.283967379
WBGene00017484	76.65160995	-0.693360159	0.231976984	-2.988917903	0.002799673	0.31403004
WBGene00002255	651.9274125	-0.289909366	0.097229613	-2.981698252	0.002866544	0.316984127
WBGene00015332	253.7811891	-0.431899819	0.144965498	-2.979328357	0.00288881	0.316984127
WBGene00007283	642.1872699	-0.315906214	0.106517335	-2.965772785	0.003019235	0.326098939
WBGene00001055	847.3782202	0.29230635	0.098618204	2.96402021	0.003036483	0.326098939
WBGene00000217	7136.757119	-0.203245372	0.068760382	-2.955849966	0.003118087	0.331337801
WBGene00009681	125.8225387	-1.897456945	0.642944041	-2.951200762	0.003165411	0.332862747
WBGene00000757	8339.014797	-0.280991672	0.095385213	-2.945861975	0.003220561	0.33517073
WBGene00009430	1033.73243	0.266364621	0.090715656	2.936258564	0.003321973	0.342197118
WBGene00003446	43.41547708	-1.142014514	0.390545948	-2.924148922	0.003453995	0.348680752
WBGene00003438	63.09528718	-0.834428662	0.285303633	-2.924703954	0.003447841	0.348680752
WBGene00044665	261.5043078	-0.439786149	0.150597597	-2.92027334	0.003497245	0.349066188
WBGene00000115	2872.774884	-0.243140995	0.083334959	-2.917635041	0.003526969	0.349066188
WBGene00020128	3541.771949	-0.239978614	0.082933876	-2.893613857	0.003808362	0.367099494
WBGene00044469	169.939162	0.459829054	0.158874458	2.894291875	0.003800147	0.367099494
WBGene00000673	1335.976107	-0.393611863	0.136066155	-2.892797725	0.003818271	0.367099494
WBGene00011487	1847.66098	0.259943534	0.090266214	2.879743389	0.00397999	0.3777326
WBGene00006606	1135.52285	-0.237381588	0.082485173	-2.877869786	0.004003704	0.3777326
WBGene00016892	56.41744995	-0.761114636	0.265459491	-2.867159254	0.004141745	0.387138147
WBGene00000063	2623.701677	0.26774022	0.093732422	2.856431263	0.004284328	0.396791624
WBGene00011006	792.4421318	-0.272174907	0.095964299	-2.836210026	0.004565241	0.409163018
WBGene00044535	1009.204959	-0.252079851	0.088860035	-2.836819165	0.004556541	0.409163018
WBGene00010706	38.46500348	-0.918853256	0.32369266	-2.838659532	0.004530347	0.409163018
WBGene00010125	70.37923552	0.730260014	0.257571235	2.835176893	0.004580032	0.409163018
WBGene00010268	54.19185794	-0.743683765	0.265353843	-2.802611621	0.005069067	0.448879239
WBGene00017201	151.3486865	-0.50724671	0.181422216	-2.795945946	0.005174805	0.449666791
WBGene00020954	265.3875046	-0.369019962	0.131833939	-2.79912717	0.005124095	0.449666791
WBGene00018390	554.0527562	0.291096933	0.104199283	2.793655825	0.005211591	0.449666791
WBGene00015759	170.8880581	0.485846746	0.174245308	2.788291699	0.005298681	0.45330665
WBGene00001684	1505.662267	-0.236854575	0.085236088	-2.778806252	0.005455906	0.46283502
WBGene00235348	110.4289626	0.52442812	0.188930985	2.775765549	0.005507191	0.463292405
WBGene00017788	64.31628047	0.957727102	0.346224645	2.766201411	0.005671349	0.473159283
WBGene00022887	221.3315095	-0.414503325	0.150109355	-2.761342394	0.005756429	0.476320928
WBGene00009097	110.4153389	0.562915245	0.206475692	2.72630274	0.006404822	0.515644239
WBGene00011891	1930.961514	-0.242547758	0.089018121	-2.724700927	0.006435976	0.515644239
WBGene00006861	419.0183468	-0.30507418	0.111844697	-2.727658876	0.006378553	0.515644239
WBGene00017436	746.6306022	-0.273344664	0.100308089	-2.72505106	0.006429154	0.515644239
WBGene00000722	46.25667177	0.881784407	0.326923521	2.697219232	0.006992122	0.555791119
WBGene00020592	1162.954073	-0.257537041	0.095950557	-2.684059872	0.007273408	0.5707303
WBGene00004450	7752.972758	0.292914731	0.109168058	2.683154171	0.007293136	0.5707303
WBGene00016943	13856.05922	0.254169869	0.0949514	2.67684172	0.007431974	0.577121328
WBGene00005444	123.31766	0.492564191	0.185103329	2.661022864	0.007790367	0.595785998
WBGene00017301	3911.973452	0.222926253	0.083760904	2.66145951	0.00778027	0.595785998
WBGene00003982	2885.668884	-0.193863296	0.073208944	-2.648082111	0.008094986	0.614427704
WBGene00007765	967.0902909	-0.319528124	0.120927547	-2.642310473	0.008234254	0.620334252
WBGene00004987	400.2612537	-0.341773496	0.129965466	-2.629725475	0.008545384	0.639004851
WBGene00003633	42.29547682	-0.828838775	0.315640331	-2.625896289	0.008642114	0.641486363
WBGene00012013	35.65013401	-0.862365942	0.328757802	-2.623104109	0.008713264	0.642046736
WBGene00015802	1674.14502	-0.230055339	0.087828873	-2.619358892	0.008809521	0.644435618
WBGene00003426	58.18580657	-0.814663934	0.311574335	-2.614669571	0.008931381	0.647023347
WBGene00019895	5138.869778	-0.197411255	0.075547403	-2.613077982	0.008973083	0.647023347
WBGene00008542	203.2322674	-0.40906565	0.156876417	-2.607566245	0.009118842	0.652870311
WBGene00016061	867.2919286	-0.234444329	0.090774852	-2.582701318	0.009803015	0.687232197
WBGene00000680	6859.519317	-0.264490723	0.102363726	-2.583832501	0.009770923	0.687232197
WBGene00004451	42.53161155	0.820246697	0.317223153	2.585708797	0.009717899	0.687232197
WBGene00194703	44.30531611	-0.907738511	0.351941668	-2.579230005	0.009902083	0.689389856
WBGene00011115	1893.856627	0.211459985	0.082132226	2.574628668	0.010034776	0.693842869
WBGene00018424	587.1137794	-0.261413439	0.102002873	-2.562804676	0.010383044	0.694151205
WBGene00006670	55.78881707	-0.684637244	0.26711754	-2.563056115	0.010375528	0.694151205
WBGene00015280	2878.761325	0.226062994	0.088197639	2.563141106	0.010372988	0.694151205
WBGene00015828	148.5872802	-0.448596549	0.174686791	-2.568004979	0.010228569	0.694151205
WBGene00021149	707.1122329	0.266355715	0.103642115	2.569956372	0.010171132	0.694151205
WBGene00009347	672.2270617	-0.25928753	0.101487954	-2.554860147	0.010623047	0.694991746
WBGene00020509	950.221704	-0.280875835	0.110005369	-2.553292057	0.010670998	0.694991746
WBGene00009518	57.43883716	-0.711646029	0.278626658	-2.554120388	0.010645644	0.694991746
WBGene00009375	69.92763661	-0.615350129	0.240566827	-2.557917634	0.010530103	0.694991746
WBGene00009142	337.6179156	-0.324996853	0.127955938	-2.539912231	0.011088029	0.717523418
WBGene00009221	116.6614915	0.477421528	0.188462625	2.533242485	0.011301274	0.726664746
WBGene00003661	488.0592502	-0.278709021	0.110246147	-2.528061329	0.011469432	0.72866617
WBGene00020774	41.44535056	-0.780567491	0.308788699	-2.527836977	0.011476763	0.72866617
WBGene00016419	905.9391857	-0.224751851	0.089055877	-2.523717212	0.01161213	0.732652812
WBGene00001564	973.1509225	0.230906539	0.091738432	2.517009862	0.011835552	0.741363347
WBGene00008629	215.3683737	0.367115637	0.14616126	2.511716427	0.012014559	0.741363347
WBGene00006584	231.3558379	0.361962322	0.144159034	2.510854243	0.012043941	0.741363347
WBGene00009895	85.7879034	-0.56209385	0.223559786	-2.514288732	0.011927274	0.741363347
WBGene00006418	129.991996	-0.45788235	0.182748264	-2.505535982	0.012226596	0.743539058
WBGene00021816	1167.031973	0.229429786	0.091505425	2.507280716	0.012166405	0.743539058
WBGene00000599	165.3479707	0.475737732	0.190153159	2.50186605	0.012354066	0.746792173
WBGene00010471	844.7343301	0.224790447	0.090409707	2.486353015	0.012905987	0.771477067
WBGene00013969	439.936998	-0.284418474	0.1144036	-2.486097229	0.012915267	0.771477067
WBGene00000373	285.167178	-0.322527091	0.130081638	-2.479420585	0.013159603	0.77236159
WBGene00008378	8718.871983	-0.192914823	0.077750193	-2.481213443	0.013093594	0.77236159
WBGene00013579	45.10743738	-0.728904456	0.293842325	-2.480597227	0.013116249	0.77236159
WBGene00007097	74.72689164	-0.648528729	0.262329981	-2.472186846	0.013428931	0.780486996
WBGene00016942	68.19635492	0.599618463	0.242781435	2.469787128	0.013519348	0.780486996
WBGene00003497	1788.611592	-0.239355805	0.096924582	-2.469505667	0.013529988	0.780486996
WBGene00004228	302.342397	-0.319911073	0.129750622	-2.465584119	0.013679005	0.78223175
WBGene00007885	100.6383305	-0.499615157	0.202713476	-2.464637119	0.013715207	0.78223175
WBGene00194674	2046.554799	-0.302902486	0.123166748	-2.459287847	0.013921295	0.789525129
WBGene00002221	1671.207813	0.232108437	0.094705615	2.450841353	0.014252275	0.803780562
WBGene00012608	3459.970731	0.196244129	0.080148706	2.44850027	0.014345232	0.804528441
WBGene00009429	111.115474	0.55472066	0.22823146	2.430517952	0.015077259	0.833483853
WBGene00020891	226.6143213	-0.352267485	0.145098924	-2.427774612	0.015191781	0.833483853
WBGene00018568	127.5689167	-0.436867354	0.179854204	-2.429008297	0.015140186	0.833483853
WBGene00000693	20814.71579	-0.257882482	0.105981598	-2.433276035	0.014962889	0.833483853
WBGene00013633	183.6238809	-0.381101313	0.157634512	-2.417626114	0.015622119	0.839351117
WBGene00017390	82.38338307	-0.574695357	0.237812882	-2.416586315	0.015666811	0.839351117
WBGene00019122	113.9685429	0.460472659	0.190633952	2.415480849	0.015714449	0.839351117
WBGene00021136	158.4241453	-0.40775842	0.168793565	-2.415722536	0.015704023	0.839351117
WBGene00043097	606.2854281	-0.236843416	0.097770159	-2.422450956	0.015416207	0.839351117
WBGene00004222	142.6078695	-0.413240054	0.171547072	-2.408901821	0.016000602	0.850137233
WBGene00011441	638.8225255	-0.237482053	0.098875371	-2.401832235	0.016313188	0.861941224
WBGene00020574	31.7538563	-0.944562729	0.393874334	-2.398132215	0.016478916	0.861941224
WBGene00017698	102.7021308	-0.507163244	0.211318477	-2.399994791	0.016395305	0.861941224
WBGene00000219	17187.42909	0.187116503	0.078498999	2.383680118	0.017140494	0.878143328
WBGene00012276	2263.867317	0.184495353	0.077460051	2.381812945	0.017227646	0.878143328
WBGene00010124	177.1553772	0.369012173	0.155044307	2.380043349	0.017310602	0.878143328
WBGene00003860	312.0588408	0.356375347	0.149272961	2.387407234	0.016967684	0.878143328
WBGene00010333	1736.860049	0.184075256	0.077206929	2.384180505	0.017117204	0.878143328
WBGene00010740	68.89926132	-0.609549335	0.255176275	-2.388738274	0.016906341	0.878143328
WBGene00011668	55.12195972	0.693800268	0.292101515	2.375202564	0.017539322	0.880892807
WBGene00007601	39.22296694	0.804093086	0.338315254	2.376756816	0.017465599	0.880892807
WBGene00013882	618.154623	-0.258002243	0.108953398	-2.368005485	0.017884271	0.889368045
WBGene00015933	3202.744148	0.194046928	0.081905366	2.36916012	0.017828533	0.889368045
WBGene00012878	98.75023259	-0.521618559	0.22095204	-2.360777291	0.018236679	0.898045233
WBGene00013290	88.21756287	-1.611601052	0.682590734	-2.36100634	0.018225419	0.898045233
WBGene00012680	52.48220575	-0.668708893	0.284579314	-2.349815537	0.018782717	0.920444299
WBGene00013984	273.8308424	0.376917145	0.160733967	2.344975075	0.019028352	0.927976857
WBGene00007583	192.3982774	-0.385357681	0.164742088	-2.339157448	0.019327286	0.933969803
WBGene00017849	267.7773226	0.346730718	0.1482399	2.338983755	0.019336274	0.933969803
WBGene00004447	10675.82742	0.262799245	0.112500859	2.335975459	0.019492521	0.935060663
WBGene00020187	41.17445304	-0.889058502	0.38075526	-2.334986788	0.019544111	0.935060663
WBGene00018278	41.17907615	-0.709027408	0.30430918	-2.329957342	0.019808406	0.943235173
WBGene00008916	36.50687785	0.894151942	0.384491692	2.325542948	0.020042946	0.94548384
WBGene00019407	54.8014488	-0.638591555	0.274418048	-2.327075645	0.01996124	0.94548384
WBGene00006817	1780.851721	0.186543715	0.080299946	2.323086417	0.020174511	0.947263644
WBGene00011968	79.115014	0.552712409	0.238493416	2.317516421	0.020475617	0.95695072
WBGene00016139	2474.081837	0.17083343	0.073900268	2.311675392	0.020795578	0.967425643
WBGene00019232	168.2356063	-0.387892518	0.16828957	-2.304911211	0.021171547	0.980397995
WBGene00000720	33.77490283	0.762009606	0.332686668	2.290472329	0.021993951	0.98196307
WBGene00001817	252.1574917	-0.318942121	0.139253281	-2.290374197	0.021999634	0.98196307
WBGene00003700	64.96472737	-0.577804614	0.25239653	-2.289273206	0.022063483	0.98196307
WBGene00012683	38.43028355	-0.725285747	0.315127018	-2.301566373	0.021359638	0.98196307
WBGene00017336	490.7662798	-0.288014495	0.126101932	-2.283981626	0.022372611	0.98196307
WBGene00007308	113.2174213	-1.872041193	0.813895353	-2.300100602	0.021442521	0.98196307
WBGene00012794	91.81086419	-0.479355947	0.208670999	-2.297185278	0.021608203	0.98196307
WBGene00009897	7596.780835	-0.155572456	0.068051199	-2.28610896	0.022247885	0.98196307
WBGene00009671	4185.188543	0.177159265	0.077496841	2.28601919	0.022253136	0.98196307
WBGene00004919	1561.71279	0.240860808	0.105396759	2.285277184	0.02229658	0.98196307
WBGene00013980	32.59087423	-0.798334505	0.348474415	-2.290941517	0.021966796	0.98196307
WBGene00020315	276.1034708	-0.308738626	0.13441685	-2.296874424	0.021625934	0.98196307
WBGene00017126	195.9915919	-0.34966276	0.153474326	-2.278314356	0.022707855	0.992362752
WBGene00000003	99.94289724	0.05024093	0.209298024	0.24004493	0.810295425	0.99979614
WBGene00000007	136.0526268	-0.069324345	0.184301783	-0.376145815	0.706808496	0.99979614
WBGene00000022	594.6802966	0.14828543	0.106802135	1.388412605	0.16501144	0.99979614
WBGene00000055	43.93940174	-0.165698887	0.303409557	-0.546122833	0.584981505	0.99979614
WBGene00000064	24270.94963	0.041312641	0.082918709	0.498230636	0.618321491	0.99979614
WBGene00000065	3853.219697	0.096559597	0.075815646	1.273610423	0.202801517	0.99979614
WBGene00000071	144.3688582	-0.092814706	0.170208209	-0.545300996	0.585546519	0.99979614
WBGene00000073	424.3281111	-0.101992074	0.114023633	-0.894481885	0.371064118	0.99979614
WBGene00000097	868.1231861	-0.008074252	0.089399789	-0.090316225	0.928035927	0.99979614
WBGene00000098	4603.052909	0.041855004	0.075568946	0.553865122	0.579671156	0.99979614
WBGene00000102	5365.336882	0.074572421	0.077593376	0.961066847	0.336518558	0.99979614
WBGene00000110	2212.924704	-0.03592592	0.084160233	-0.426875249	0.669470194	0.99979614
WBGene00000111	65.93297793	-0.406673851	0.241738584	-1.68228772	0.092513061	0.99979614
WBGene00000139	114.8050435	0.004347723	0.18699459	0.023250526	0.981450436	0.99979614
WBGene00000142	3145.15444	0.048958059	0.08203707	0.596779713	0.550654464	0.99979614
WBGene00000144	854.9609702	0.009249966	0.102458989	0.090279693	0.928064957	0.99979614
WBGene00000146	5811.309783	-0.021984927	0.067651479	-0.324973333	0.745201255	0.99979614
WBGene00000159	919.3646444	-0.129653158	0.106956463	-1.212204986	0.225433923	0.99979614
WBGene00000168	2119.781261	-0.036184807	0.083011233	-0.435902543	0.66290744	0.99979614
WBGene00000172	142.464294	-0.380226751	0.173678294	-2.189258898	0.028578028	0.99979614
WBGene00000200	2693.310955	0.019602109	0.072572938	0.270102178	0.787081646	0.99979614
WBGene00000214	16427.60159	0.199889561	0.092856651	2.152668226	0.031344762	0.99979614
WBGene00000215	6246.779576	0.115329183	0.072856513	1.582963266	0.113429837	0.99979614
WBGene00000218	5915.923798	0.156640321	0.076603957	2.044807187	0.040873871	0.99979614
WBGene00000226	6523.183591	0.107779167	0.08367106	1.288129573	0.197700862	0.99979614
WBGene00000228	823.5244578	0.039982953	0.091005797	0.439345119	0.660411486	0.99979614
WBGene00000233	175.1710168	-0.122340887	0.167055722	-0.732335807	0.463963629	0.99979614
WBGene00000249	1503.509559	0.108498455	0.106908639	1.014870791	0.310167423	0.99979614
WBGene00000250	891.7627243	0.007337313	0.09708149	0.075578913	0.939754114	0.99979614
WBGene00000257	3074.798534	0.050870391	0.092065167	0.552547642	0.580573203	0.99979614
WBGene00000285	49.63348721	0.061831201	0.280490305	0.220439709	0.825528722	0.99979614
WBGene00000298	623.5356739	0.009341638	0.104937328	0.089021118	0.929065127	0.99979614
WBGene00000387	971.9710182	-0.077577801	0.102655043	-0.755713496	0.449820991	0.99979614
WBGene00000412	43.65999261	-0.471399179	0.305154634	-1.54478788	0.12239758	0.99979614
WBGene00000453	75.71253456	0.069863205	0.232077231	0.301034292	0.763388346	0.99979614
WBGene00000477	45.22364881	-0.052826053	0.286165115	-0.184599906	0.853542859	0.99979614
WBGene00000480	2728.025896	0.041518269	0.077318971	0.536973899	0.591285643	0.99979614
WBGene00000498	1377.826832	0.024575512	0.090256964	0.272283835	0.785403784	0.99979614
WBGene00000499	436.6986424	0.262955026	0.118236561	2.223973908	0.0261502	0.99979614
WBGene00000514	117.9358843	-0.170354699	0.188639232	-0.903071418	0.366487992	0.99979614
WBGene00000533	1075.595031	-0.016040957	0.090381043	-0.177481432	0.859130249	0.99979614
WBGene00000534	1889.175396	0.092424351	0.093431306	0.989222518	0.322554283	0.99979614
WBGene00000539	121.6781391	-0.237367819	0.185208075	-1.281627803	0.199973242	0.99979614
WBGene00000541	42.76521802	-0.232826956	0.30016844	-0.775654349	0.437953101	0.99979614
WBGene00000552	7230.60334	0.026492025	0.075454738	0.351098228	0.725514657	0.99979614
WBGene00000554	360.8538842	-0.118619285	0.117489045	-1.009619964	0.312677401	0.99979614
WBGene00000557	66.92348573	-0.184780164	0.274037296	-0.674288378	0.500127992	0.99979614
WBGene00000592	1291.189574	0.108347396	0.090435014	1.198069104	0.230890116	0.99979614
WBGene00000713	10783.01591	-0.237813846	0.106388108	-2.235342361	0.025394881	0.99979614
WBGene00000715	121.7135199	0.058487434	0.203195896	0.287837673	0.773470999	0.99979614
WBGene00000716	8017.712347	-0.236999542	0.105906731	-2.237813775	0.025233202	0.99979614
WBGene00000717	115.8339659	0.120188172	0.209348629	0.574105369	0.5658965	0.99979614
WBGene00000723	66.7465019	0.030201627	0.241244582	0.125190901	0.900372421	0.99979614
WBGene00000726	40.64825128	-0.661764408	0.319822774	-2.069159743	0.038531099	0.99979614
WBGene00000728	124.9867712	0.222828004	0.19028943	1.170995172	0.241600718	0.99979614
WBGene00000731	152.9945375	-0.226922564	0.185401535	-1.223951915	0.220970367	0.99979614
WBGene00000732	120.9740205	-0.213970293	0.189148584	-1.131228626	0.257958877	0.99979614
WBGene00000733	4686.657988	-0.140578486	0.098757705	-1.423468535	0.154600377	0.99979614
WBGene00000766	559.6185366	0.058211948	0.112476681	0.517546817	0.604774496	0.99979614
WBGene00000776	13611.01101	0.002981305	0.072535066	0.041101574	0.96721492	0.99979614
WBGene00000781	2798.306936	-0.05534384	0.089931481	-0.615400066	0.538290548	0.99979614
WBGene00000783	250.2451359	0.136345098	0.141239955	0.96534368	0.334372701	0.99979614
WBGene00000785	2920.800343	-0.198360719	0.089155488	-2.224885132	0.02608895	0.99979614
WBGene00000789	769.0203509	-0.040678446	0.098633635	-0.412419616	0.680031888	0.99979614
WBGene00000795	228.4284408	-0.067680182	0.138961494	-0.487042707	0.626228066	0.99979614
WBGene00000802	10809.4077	0.008713991	0.087652792	0.099414875	0.920808873	0.99979614
WBGene00000813	2349.568375	-0.002503758	0.076409059	-0.032767822	0.973859739	0.99979614
WBGene00000838	5444.710931	0.016915894	0.075406461	0.2243295	0.822500924	0.99979614
WBGene00000840	2328.997241	-0.019061833	0.075200238	-0.253481015	0.79989653	0.99979614
WBGene00000868	14492.77701	-0.011182413	0.075493817	-0.148123555	0.88224526	0.99979614
WBGene00000876	2498.56064	0.01495292	0.073659082	0.203001722	0.839133686	0.99979614
WBGene00000877	2133.181882	0.095757073	0.088386938	1.083384895	0.278637618	0.99979614
WBGene00000879	3103.280039	0.093811304	0.073938534	1.268774194	0.204521612	0.99979614
WBGene00000883	17362.65034	0.048322069	0.086485408	0.558730897	0.57634539	0.99979614
WBGene00000915	61208.31164	-0.018741334	0.069006268	-0.271588866	0.785938162	0.99979614
WBGene00000936	31.66983276	0.198822179	0.337892646	0.588418189	0.556251632	0.99979614
WBGene00000940	987.7724642	-0.067985742	0.085095521	-0.798934433	0.424328432	0.99979614
WBGene00000976	1293.586329	0.022817006	0.089484833	0.254981829	0.798737133	0.99979614
WBGene00000977	258.6278459	-0.292367784	0.138446021	-2.111781779	0.034705171	0.99979614
WBGene00000980	364.0417009	-0.139441002	0.117392623	-1.187817417	0.234905351	0.99979614
WBGene00000981	223.3281193	0.087313243	0.143233459	0.609586915	0.542135482	0.99979614
WBGene00000982	497.257237	0.012811718	0.106821655	0.119935591	0.904534171	0.99979614
WBGene00000983	149.905924	-0.026338947	0.168487213	-0.156326086	0.875775995	0.99979614
WBGene00000985	3071.265074	0.012349041	0.083360584	0.148140049	0.882232244	0.99979614
WBGene00000987	1153.211488	0.014592007	0.082720052	0.176402293	0.859977904	0.99979614
WBGene00001021	254.2256052	0.124081449	0.145717844	0.851518561	0.394481357	0.99979614
WBGene00001037	7216.748839	0.060716034	0.069462684	0.874081306	0.382073977	0.99979614
WBGene00001040	2358.535319	0.052747979	0.083238749	0.633695	0.526279889	0.99979614
WBGene00001043	1935.243903	-0.030685993	0.097253957	-0.31552437	0.752363551	0.99979614
WBGene00001053	44.06200638	-0.178859135	0.287657439	-0.621778235	0.5340877	0.99979614
WBGene00001054	32.10660299	-0.293894463	0.35844764	-0.819909047	0.412267959	0.99979614
WBGene00001073	2053.963947	0.056111221	0.09128205	0.61470159	0.53875181	0.99979614
WBGene00001080	1501.996189	0.070228167	0.101506798	0.691856791	0.489027268	0.99979614
WBGene00001088	1611.205785	0.022464754	0.08892628	0.252622215	0.800560162	0.99979614
WBGene00001089	446.3740775	-0.159771044	0.120847073	-1.322092791	0.186137254	0.99979614
WBGene00001095	930.3507663	0.053137669	0.089244355	0.595417699	0.551564298	0.99979614
WBGene00001110	1717.114807	0.094228124	0.086476913	1.089633297	0.275874709	0.99979614
WBGene00001137	16494.8348	-0.014889633	0.07862373	-0.189378364	0.84979628	0.99979614
WBGene00001150	48.66807029	0.193351814	0.27938422	0.692064188	0.48889702	0.99979614
WBGene00001152	114.2209715	0.073830086	0.189174643	0.390274746	0.696333395	0.99979614
WBGene00001161	1502.024517	-0.09472575	0.081905993	-1.156517945	0.247469364	0.99979614
WBGene00001172	597.0600313	0.022657004	0.106625887	0.212490651	0.831724271	0.99979614
WBGene00001177	856.4443398	-0.052716112	0.094736595	-0.556449302	0.577903743	0.99979614
WBGene00001178	520.9909523	-0.05136218	0.116072304	-0.442501599	0.658126274	0.99979614
WBGene00001179	301.291963	-0.082762378	0.138965816	-0.595559259	0.5514697	0.99979614
WBGene00001233	2317.873896	0.111156793	0.08091071	1.37382052	0.169497409	0.99979614
WBGene00001248	112.6787972	-0.017079166	0.196675856	-0.086839161	0.930799359	0.99979614
WBGene00001258	5415.408731	-0.050989897	0.072153131	-0.70669001	0.479759139	0.99979614
WBGene00001303	4209.539793	0.039280511	0.088595369	0.443369794	0.657498281	0.99979614
WBGene00001345	202.9491885	0.192070237	0.14886007	1.290273724	0.196955637	0.99979614
WBGene00001387	93.88281675	0.057070779	0.217025357	0.262968251	0.79257505	0.99979614
WBGene00001389	147.7585342	-0.160781825	0.172318239	-0.933051699	0.350793276	0.99979614
WBGene00001399	459.7131098	-0.040813198	0.128022717	-0.318796527	0.749880812	0.99979614
WBGene00001406	653.5386471	0.042890018	0.100112096	0.428419935	0.668345413	0.99979614
WBGene00001423	7786.11476	-0.009145642	0.071876268	-0.127241464	0.898749288	0.99979614
WBGene00001428	304.3697438	0.039013933	0.133075131	0.293172232	0.769390508	0.99979614
WBGene00001431	5448.36865	0.010090606	0.082021785	0.123023487	0.902088499	0.99979614
WBGene00001449	625.6734107	-0.04559715	0.115586118	-0.394486385	0.693221977	0.99979614
WBGene00001475	54.22836339	0.085741532	0.267339373	0.320721675	0.74842132	0.99979614
WBGene00001479	316.9890175	0.048920157	0.123265727	0.396867467	0.691465196	0.99979614
WBGene00001480	86.7966768	0.151545107	0.220113069	0.688487549	0.491145809	0.99979614
WBGene00001482	1014.413508	0.060761153	0.090229021	0.673410309	0.500686292	0.99979614
WBGene00001485	1074.261828	-0.074638318	0.086779402	-0.860092555	0.389738025	0.99979614
WBGene00001493	1550.445469	-0.131155791	0.08629302	-1.51988877	0.128538933	0.99979614
WBGene00001496	1909.516787	0.046348088	0.079709152	0.58146508	0.560927046	0.99979614
WBGene00001508	220.998923	-0.018235399	0.151315654	-0.120512311	0.904077328	0.99979614
WBGene00001513	2752.126403	-0.038134471	0.074449501	-0.512219298	0.608497538	0.99979614
WBGene00001526	2336.417517	0.127604594	0.088025284	1.449635696	0.147160136	0.99979614
WBGene00001563	3760.15778	0.052834268	0.076527626	0.690394704	0.489946007	0.99979614
WBGene00001578	365.5422354	-0.135730946	0.121827828	-1.114121042	0.265227262	0.99979614
WBGene00001581	3215.158658	0.186122025	0.088852249	2.094736237	0.036194446	0.99979614
WBGene00001591	343.456225	-0.229078686	0.12876627	-1.779027118	0.075235316	0.99979614
WBGene00001616	38.67401167	-0.588714046	0.3117972	-1.88813128	0.059008329	0.99979614
WBGene00001629	815.5553617	0.006042697	0.091077252	0.06634694	0.947101613	0.99979614
WBGene00001632	2065.245586	-0.052860698	0.078035498	-0.677392981	0.49815665	0.99979614
WBGene00001645	3872.186393	0.011833941	0.078613133	0.150533893	0.880343413	0.99979614
WBGene00001646	35.46018542	-0.146919174	0.326329105	-0.450217808	0.652553397	0.99979614
WBGene00001694	930.728868	-0.016020991	0.095046979	-0.168558652	0.866143806	0.99979614
WBGene00001747	4246.868838	0.021682966	0.076107816	0.28489802	0.775722273	0.99979614
WBGene00001758	303.5218282	-0.25972538	0.12549726	-2.069570127	0.038492618	0.99979614
WBGene00001770	134.1079017	-0.038465317	0.180001266	-0.213694701	0.830785144	0.99979614
WBGene00001786	41.38567666	0.378965092	0.298838545	1.268126547	0.204752763	0.99979614
WBGene00001789	48.294679	-0.28115107	0.282462207	-0.995358186	0.319562088	0.99979614
WBGene00001792	35.94500917	-0.255507715	0.340481268	-0.750431049	0.452995137	0.99979614
WBGene00001808	903.5408238	0.023179229	0.113432644	0.20434355	0.83808504	0.99979614
WBGene00001813	1875.355404	-0.030922307	0.082402476	-0.375259436	0.707467531	0.99979614
WBGene00001829	8806.557049	0.006663296	0.102692158	0.06488612	0.948264672	0.99979614
WBGene00001830	5321.426559	0.018718657	0.086995275	0.215168658	0.829635826	0.99979614
WBGene00001834	4733.453571	0.02018703	0.089051849	0.226688498	0.820665972	0.99979614
WBGene00001851	2287.645136	-0.053852681	0.073652371	-0.731173764	0.464673023	0.99979614
WBGene00001852	55.86853412	-0.149233805	0.263635986	-0.56606007	0.571352946	0.99979614
WBGene00001855	5775.591541	0.006306341	0.109607662	0.057535582	0.954118563	0.99979614
WBGene00001864	666.9609221	-0.001154033	0.109536763	-0.010535577	0.991593981	0.99979614
WBGene00001874	4636.805609	0.040055814	0.068121233	0.588007757	0.556527086	0.99979614
WBGene00001909	343.5081887	0.073147836	0.126481508	0.578328309	0.563042486	0.99979614
WBGene00001910	164.7376783	0.10421973	0.173040624	0.602284759	0.546984604	0.99979614
WBGene00001911	314.3063793	-0.018091763	0.155581484	-0.116284806	0.907426827	0.99979614
WBGene00001915	216.3120168	0.227729988	0.144996121	1.570593654	0.116277065	0.99979614
WBGene00001978	4241.798579	0.063051522	0.076657817	0.822506097	0.410788918	0.99979614
WBGene00001991	31.72065106	0.002014911	0.350069717	0.005755743	0.995407607	0.99979614
WBGene00002010	12842.95675	0.056763847	0.06902404	0.82237793	0.410861836	0.99979614
WBGene00002021	336.9350721	0.127468659	0.133595156	0.954141318	0.340012114	0.99979614
WBGene00002036	4743.064802	0.000185999	0.076847399	0.002420365	0.99806883	0.99979614
WBGene00002055	92.45585233	0.33780476	0.220387251	1.532778134	0.12533053	0.99979614
WBGene00002061	5268.865512	0.037048638	0.079499236	0.466025078	0.64119755	0.99979614
WBGene00002072	4055.497576	0.005968063	0.087577616	0.068145989	0.945669422	0.99979614
WBGene00002078	11496.22242	-0.008561344	0.071848072	-0.119158999	0.905149389	0.99979614
WBGene00002132	119.3960858	-0.00492451	0.192515076	-0.025579868	0.979592443	0.99979614
WBGene00002133	297.2998143	-0.135169286	0.132542664	-1.019817178	0.307815175	0.99979614
WBGene00002148	3926.582678	-0.004434971	0.080313988	-0.055220404	0.955962874	0.99979614
WBGene00002215	586.0349143	-0.066457493	0.106107148	-0.626324372	0.531102204	0.99979614
WBGene00002241	3586.309353	0.040630401	0.071044566	0.571900197	0.56738959	0.99979614
WBGene00002250	5839.736559	-0.022757381	0.06616146	-0.343967333	0.730870853	0.99979614
WBGene00002256	1190.638541	0.034556388	0.126161641	0.273905663	0.78415712	0.99979614
WBGene00002259	310.447118	-0.146453901	0.14040479	-1.043083369	0.296909683	0.99979614
WBGene00002263	3951.027749	-0.057706292	0.099461121	-0.580189446	0.56178687	0.99979614
WBGene00002273	1774.486329	0.049787692	0.080841542	0.615867669	0.537981861	0.99979614
WBGene00002632	719.7397962	0.017302428	0.108314804	0.159742041	0.873084282	0.99979614
WBGene00002637	7925.569087	-0.010419927	0.105857466	-0.098433561	0.921588026	0.99979614
WBGene00002985	5585.221942	0.036837972	0.06532948	0.563879772	0.572835957	0.99979614
WBGene00003011	570.7543308	0.010935381	0.102859316	0.106313955	0.91533326	0.99979614
WBGene00003025	1751.983616	-0.053404353	0.095167119	-0.561163914	0.574685801	0.99979614
WBGene00003065	1271.596937	0.059917937	0.092191534	0.649928836	0.515738191	0.99979614
WBGene00003079	371.2277495	0.0840193	0.125209615	0.671029135	0.50220197	0.99979614
WBGene00003090	4956.129844	0.018803421	0.074071097	0.253856388	0.799606509	0.99979614
WBGene00003091	2372.453701	-0.001745973	0.087433963	-0.019969043	0.984068068	0.99979614
WBGene00003096	672.6486731	-0.005223243	0.10057994	-0.051931262	0.958583465	0.99979614
WBGene00003143	95.15309948	0.215255376	0.213697323	1.007290937	0.313794984	0.99979614
WBGene00003155	6658.316679	-0.062285321	0.087314015	-0.713348494	0.475630136	0.99979614
WBGene00003159	9049.348829	-0.031889269	0.090263169	-0.353292152	0.723869429	0.99979614
WBGene00003160	3749.86578	0.00168918	0.070300483	0.024028001	0.980830273	0.99979614
WBGene00003164	1641.050544	0.044594563	0.08370054	0.532787037	0.594181008	0.99979614
WBGene00003165	52.21052443	-0.200708651	0.287613753	-0.697840938	0.485276674	0.99979614
WBGene00003173	37.53250231	0.081090235	0.323870809	0.250378339	0.802294779	0.99979614
WBGene00003222	3838.199443	0.000329871	0.072947967	0.004521999	0.996391979	0.99979614
WBGene00003235	296.2009928	-0.119229354	0.13474838	-0.884829588	0.376248549	0.99979614
WBGene00003242	807.8413003	0.002688184	0.091573213	0.029355568	0.976581009	0.99979614
WBGene00003248	102.5047356	-0.154137899	0.209813932	-0.734640915	0.462558213	0.99979614
WBGene00003374	290.5159433	-0.005301355	0.13378896	-0.039624755	0.968392291	0.99979614
WBGene00003385	40.50976911	0.106601468	0.31125546	0.342488668	0.731983171	0.99979614
WBGene00003395	3267.186978	-0.020183657	0.091230847	-0.221237193	0.824907751	0.99979614
WBGene00003405	3328.203958	-0.032252078	0.075386797	-0.427821301	0.668781227	0.99979614
WBGene00003413	4484.921436	-0.092101648	0.092558234	-0.995067042	0.319703659	0.99979614
WBGene00003473	39.68774196	-0.305731008	0.3089529	-0.989571575	0.322383569	0.99979614
WBGene00003474	462.1812044	-0.115705373	0.144622168	-0.80005282	0.423680195	0.99979614
WBGene00003479	1101.725668	0.010830014	0.091052126	0.118943009	0.905320508	0.99979614
WBGene00003507	1106.32437	0.077903298	0.082379295	0.945665994	0.344318973	0.99979614
WBGene00003509	884.0276161	0.156514543	0.099483564	1.573270358	0.11565623	0.99979614
WBGene00003515	342.7484461	0.149635039	0.122821855	1.218309556	0.22310636	0.99979614
WBGene00003522	86.57648246	-0.037025071	0.252673509	-0.146533252	0.883500442	0.99979614
WBGene00003528	78.01320206	-0.504903422	0.230675239	-2.188806324	0.02861092	0.99979614
WBGene00003539	526.3723443	-0.06985776	0.118126511	-0.59138088	0.554265249	0.99979614
WBGene00003543	49.40798366	0.256487202	0.803323383	0.319282629	0.749512204	0.99979614
WBGene00003566	208.0787456	0.008650465	0.160108841	0.054028651	0.956912337	0.99979614
WBGene00003567	156.8590585	-0.204553463	0.162985496	-1.255040899	0.209463913	0.99979614
WBGene00003579	41.81043356	-0.036431783	0.294563574	-0.123680543	0.901568218	0.99979614
WBGene00003611	423.3385035	-0.10037746	0.12585426	-0.797569032	0.425120628	0.99979614
WBGene00003612	201.6475259	0.043134101	0.147411101	0.292610943	0.769819549	0.99979614
WBGene00003614	35.13227359	0.338889604	0.360852787	0.939135339	0.347661263	0.99979614
WBGene00003617	39.07620217	-0.252352301	0.311162977	-0.810997193	0.417367283	0.99979614
WBGene00003632	82.56344998	0.032737836	0.239557601	0.136659561	0.891299896	0.99979614
WBGene00003637	192.5536149	-0.091795475	0.15498422	-0.592289173	0.553656965	0.99979614
WBGene00003640	58.84952176	0.15577106	0.255284226	0.610186779	0.541738087	0.99979614
WBGene00003645	62.24619182	0.012113643	0.246347303	0.04917303	0.960781404	0.99979614
WBGene00003646	33.50294294	0.436523165	0.351770791	1.240930674	0.21463136	0.99979614
WBGene00003647	40.57036239	-0.417958538	0.323460443	-1.2921473	0.196306138	0.99979614
WBGene00003655	57.1365811	0.115783803	0.256509797	0.451381602	0.651714541	0.99979614
WBGene00003658	634.3038891	0.01694322	0.109662588	0.154503194	0.877212993	0.99979614
WBGene00003660	120.6341559	-0.339023706	0.181812647	-1.864687145	0.06222527	0.99979614
WBGene00003669	63.49653452	0.082149764	0.241477121	0.340196882	0.733708266	0.99979614
WBGene00003674	135.4034352	-0.219900021	0.183582502	-1.197826691	0.230984494	0.99979614
WBGene00003676	753.0784902	0.049995267	0.09348926	0.534770158	0.592808801	0.99979614
WBGene00003680	84.50876532	-0.193577238	0.22199288	-0.871997507	0.383209737	0.99979614
WBGene00003685	102.2452279	-0.162142515	0.200246031	-0.809716496	0.418103135	0.99979614
WBGene00003686	38.09534642	0.064432653	0.320806311	0.200845963	0.840819022	0.99979614
WBGene00003692	67.298114	0.19420725	0.238995309	0.812598586	0.416448242	0.99979614
WBGene00003696	47.37334373	-0.142235601	0.281006343	-0.50616509	0.61274076	0.99979614
WBGene00003697	80.74824275	0.131360631	0.246654388	0.532569608	0.594331545	0.99979614
WBGene00003704	577.1919684	0.058449684	0.09860847	0.59274507	0.553351774	0.99979614
WBGene00003705	42.61391265	-0.224314689	0.307325571	-0.729892694	0.465455779	0.99979614
WBGene00003716	36.71099435	-0.201267467	0.339603272	-0.592654674	0.553412281	0.99979614
WBGene00003719	33.16785162	0.520849338	0.336902845	1.545992697	0.122106332	0.99979614
WBGene00003720	43.40537231	-0.152003114	0.301268801	-0.504543163	0.613879739	0.99979614
WBGene00003721	54.1275745	0.221807487	0.261712952	0.847522009	0.396704225	0.99979614
WBGene00003722	31.75032473	0.090549031	0.354063225	0.255742547	0.79814964	0.99979614
WBGene00003723	41.13140466	-0.005050604	0.300906774	-0.016784615	0.986608443	0.99979614
WBGene00003724	81.84675814	-0.092110856	0.217574063	-0.42335403	0.67203698	0.99979614
WBGene00003725	62.27338663	-0.293910893	0.248359926	-1.183407074	0.236647855	0.99979614
WBGene00003726	35.92361597	-0.144807701	0.327284646	-0.442451861	0.658162258	0.99979614
WBGene00003731	127.8663057	-0.001472422	0.192122056	-0.007663995	0.993885077	0.99979614
WBGene00003738	1398.716251	-0.119661617	0.083309411	-1.436351735	0.15090228	0.99979614
WBGene00003747	72.51389695	0.103957132	0.24404203	0.425980442	0.670122098	0.99979614
WBGene00003751	72.10426586	0.099323175	0.23113456	0.429720138	0.667399233	0.99979614
WBGene00003762	297.1042185	-0.062685669	0.142222491	-0.440757776	0.659388365	0.99979614
WBGene00003764	54.28878284	0.082747159	0.292707487	0.282695737	0.777410084	0.99979614
WBGene00003765	689.0821794	0.118911394	0.308456768	0.385504246	0.699863861	0.99979614
WBGene00003766	158.0409799	-0.072760528	0.20273774	-0.358889906	0.719677451	0.99979614
WBGene00003769	32.54959677	-0.016700398	0.409389666	-0.040793404	0.967460598	0.99979614
WBGene00003771	109.4356163	-0.147212953	0.193522146	-0.760703393	0.446834247	0.99979614
WBGene00003786	3233.276084	0.103214354	0.22225718	0.464391538	0.642367252	0.99979614
WBGene00003812	332.7675099	0.047548329	0.121482372	0.391401061	0.695500808	0.99979614
WBGene00003830	3196.325986	0.05117038	0.080443827	0.636100761	0.52471075	0.99979614
WBGene00003834	2592.749451	0.043953032	0.091441921	0.480666105	0.630753825	0.99979614
WBGene00003835	1432.329153	0.02284081	0.092145195	0.247878469	0.80422844	0.99979614
WBGene00003861	41.33302162	-0.046836899	0.304606337	-0.153762062	0.877797348	0.99979614
WBGene00003865	9572.425073	-0.035178368	0.084633522	-0.41565525	0.677662291	0.99979614
WBGene00003916	3780.760803	-0.017442633	0.078158835	-0.223169047	0.823403941	0.99979614
WBGene00003919	2425.069719	0.002225908	0.076403496	0.029133592	0.976758044	0.99979614
WBGene00003922	3538.458924	0.055105314	0.073355834	0.751205606	0.452528927	0.99979614
WBGene00003923	3559.555069	-0.004046631	0.079466527	-0.050922456	0.959387311	0.99979614
WBGene00003927	3636.681717	0.051139099	0.07798106	0.655788712	0.51196008	0.99979614
WBGene00003954	112.2044268	-0.281580916	0.192572398	-1.462208078	0.143684199	0.99979614
WBGene00003959	175.791213	0.156181525	0.171101476	0.912800573	0.361347437	0.99979614
WBGene00003994	4558.878165	0.04921927	0.081012485	0.60755166	0.54348487	0.99979614
WBGene00004003	441.2915898	-0.194861848	0.109940655	-1.772427574	0.076323608	0.99979614
WBGene00004013	64.78299015	0.085512989	0.242888115	0.352067406	0.724787711	0.99979614
WBGene00004032	3800.475834	0.081435685	0.069563161	1.170672572	0.241730414	0.99979614
WBGene00004037	145.2048703	-0.193157262	0.168549951	-1.145994178	0.251797561	0.99979614
WBGene00004053	1404.121616	-0.131795333	0.124674292	-1.057117153	0.290458124	0.99979614
WBGene00004060	2022.043792	0.029025659	0.093838316	0.309315644	0.757081432	0.99979614
WBGene00004062	1297.917633	0.196641933	0.096154219	2.045068163	0.040848139	0.99979614
WBGene00004064	2676.22805	0.032839023	0.084824155	0.387142356	0.698650822	0.99979614
WBGene00004078	14550.1179	-0.017449592	0.063773763	-0.273617098	0.784378893	0.99979614
WBGene00004083	157.9696	-0.178013728	0.163310177	-1.090034501	0.275697946	0.99979614
WBGene00004092	37.69834017	-0.118049975	0.337269269	-0.350016992	0.726325946	0.99979614
WBGene00004119	177.7200294	-0.011095121	0.153595888	-0.072235795	0.942414259	0.99979614
WBGene00004130	382.7394297	0.055124122	0.135776503	0.405991618	0.684748759	0.99979614
WBGene00004136	3359.459089	0.035328059	0.070783031	0.499103503	0.61770647	0.99979614
WBGene00004138	2041.761292	0.121423712	0.082555296	1.470816742	0.141340684	0.99979614
WBGene00004144	62.44848272	0.098653782	0.251115733	0.392861811	0.694421549	0.99979614
WBGene00004150	36.11255096	-0.062652172	0.331281397	-0.189120708	0.849998212	0.99979614
WBGene00004151	262.5759956	-0.016173765	0.139732607	-0.115747968	0.907852289	0.99979614
WBGene00004152	4428.135557	0.057060915	0.070182332	0.813038169	0.416196175	0.99979614
WBGene00004173	68.39492829	-0.149494961	0.248981871	-0.600425086	0.548222973	0.99979614
WBGene00004195	109.1280848	-0.242034692	0.200041193	-1.209924257	0.226307958	0.99979614
WBGene00004203	2510.692205	-0.058782324	0.096279172	-0.610540396	0.541503893	0.99979614
WBGene00004206	1391.905137	0.026529296	0.080316383	0.330309894	0.741165818	0.99979614
WBGene00004216	77.38799515	-0.24165977	0.237121961	-1.019137023	0.30813792	0.99979614
WBGene00004248	769.3911808	-0.074061318	0.092901962	-0.797198638	0.425335677	0.99979614
WBGene00004256	591.5304998	-0.130201078	0.110852368	-1.174544843	0.240176861	0.99979614
WBGene00004258	5668.686321	0.01943269	0.074239478	0.261756823	0.793508929	0.99979614
WBGene00004266	5326.679128	0.087788639	0.066562353	1.318893254	0.187204802	0.99979614
WBGene00004296	3564.443374	0.189208389	0.420738336	0.449705608	0.652922727	0.99979614
WBGene00004308	1367.133982	0.081817696	0.092174965	0.88763469	0.374737287	0.99979614
WBGene00004320	2809.994991	0.136717317	0.101310983	1.349481691	0.177182297	0.99979614
WBGene00004323	3783.494493	0.0914791	0.072482392	1.26208722	0.206917403	0.99979614
WBGene00004336	9728.769532	0.069083835	0.066222095	1.043214275	0.296849064	0.99979614
WBGene00004337	5924.556226	0.062510093	0.082536891	0.757359433	0.448834553	0.99979614
WBGene00004358	1505.02027	-0.076113618	0.081310567	-0.9360852	0.349229322	0.99979614
WBGene00004359	32.85235463	-0.411217776	0.332646084	-1.236202064	0.216383464	0.99979614
WBGene00004364	242.5408397	0.105405123	0.140592503	0.749720792	0.453422882	0.99979614
WBGene00004373	7086.42629	0.034235616	0.072384613	0.472968139	0.636235911	0.99979614
WBGene00004384	1935.906822	0.056625086	0.078388684	0.722363005	0.470071326	0.99979614
WBGene00004395	124.0149762	-0.217837556	0.204890536	-1.063189937	0.287695825	0.99979614
WBGene00004405	2993.02884	0.014546905	0.070619884	0.205988792	0.836799666	0.99979614
WBGene00004413	27586.64981	0.118141085	0.088770247	1.330863531	0.183233919	0.99979614
WBGene00004422	17952.80728	0.086662808	0.06789533	1.276417795	0.201807869	0.99979614
WBGene00004442	8871.9944	0.111221592	0.113679366	0.978379773	0.327886528	0.99979614
WBGene00004452	7811.948781	0.072412588	0.116185783	0.623248274	0.533121384	0.99979614
WBGene00004453	6739.065018	0.31071833	0.260729386	1.191727312	0.233368185	0.99979614
WBGene00004457	281.4243562	0.004297331	0.186051526	0.023097531	0.981572475	0.99979614
WBGene00004485	5826.316721	0.068608817	0.086605099	0.79220298	0.428242331	0.99979614
WBGene00004496	5002.251645	0.06666012	0.116239085	0.573474232	0.566323641	0.99979614
WBGene00004499	7913.553984	0.131022049	0.090850696	1.442168906	0.14925473	0.99979614
WBGene00004501	6674.428936	0.012180696	0.066786173	0.182383502	0.855281772	0.99979614
WBGene00004502	5698.869377	0.004422	0.074132356	0.059650073	0.952434337	0.99979614
WBGene00004738	5245.394765	0.005204139	0.081808772	0.063613455	0.949278018	0.99979614
WBGene00004740	46.8727029	0.232757362	0.311505558	0.747201313	0.454942052	0.99979614
WBGene00004747	574.3902461	-0.084759144	0.329668566	-0.257104112	0.797098403	0.99979614
WBGene00004754	3365.230973	0.016465739	0.080757773	0.203890456	0.838439103	0.99979614
WBGene00004759	3663.015832	0.002658282	0.070829235	0.037530858	0.970061736	0.99979614
WBGene00004766	1920.668541	0.129729097	0.091372366	1.419784807	0.155670339	0.99979614
WBGene00004767	4411.607768	-0.000983191	0.079713632	-0.012334033	0.990159115	0.99979614
WBGene00004768	3318.122658	0.034323912	0.069480222	0.494009823	0.621299242	0.99979614
WBGene00004795	1726.041735	0.016572674	0.087957915	0.188415943	0.850550603	0.99979614
WBGene00004806	2352.502584	0.048692524	0.075455631	0.645313329	0.518724157	0.99979614
WBGene00004809	459.8803134	0.064674402	0.108153838	0.597985273	0.54984976	0.99979614
WBGene00004810	223.7830267	-0.088964095	0.149423144	-0.595383636	0.551587061	0.99979614
WBGene00004813	361.4011411	0.029066846	0.118953991	0.244353686	0.806956908	0.99979614
WBGene00004817	56.83923156	0.094966058	0.282717686	0.335904198	0.736943111	0.99979614
WBGene00004820	159.757475	0.156035699	0.192137341	0.812105018	0.416731374	0.99979614
WBGene00004855	3872.384625	-0.044365129	0.237686478	-0.186653986	0.851931936	0.99979614
WBGene00004882	2411.908894	0.100931536	0.074202313	1.360220886	0.173760035	0.99979614
WBGene00004897	2213.285742	0.112856974	0.074286121	1.519220168	0.128707086	0.99979614
WBGene00004898	193.2439703	0.057931959	0.150429102	0.385111382	0.700154896	0.99979614
WBGene00004909	38.48026943	0.212434189	0.320911308	0.661971652	0.507989389	0.99979614
WBGene00004917	3788.23394	0.033394973	0.067028229	0.498222521	0.618327211	0.99979614
WBGene00004923	45.9383523	-0.091997735	0.28985343	-0.317393985	0.75094467	0.99979614
WBGene00004925	75.45645096	0.080947002	0.226310979	0.3576804	0.720582503	0.99979614
WBGene00004928	169.7547876	0.018137639	0.166184923	0.1091413	0.913090418	0.99979614
WBGene00004947	2452.738179	-0.0786522	0.087362477	-0.90029728	0.367962068	0.99979614
WBGene00004975	2483.26662	0.13726691	0.080425523	1.70675805	0.087867033	0.99979614
WBGene00004984	24134.59263	0.03315939	0.065290458	0.50787498	0.611541022	0.99979614
WBGene00005001	130.7053331	-0.030270055	0.182218303	-0.16611973	0.868062728	0.99979614
WBGene00005006	1967.695885	-0.030122859	0.075806339	-0.397365961	0.691097613	0.99979614
WBGene00005018	35.26675817	0.464365467	0.325230522	1.427804084	0.153348257	0.99979614
WBGene00005022	3672.911212	-0.050810962	0.079175266	-0.641752966	0.521033593	0.99979614
WBGene00005024	2579.645875	-0.07236044	0.071684214	-1.009433401	0.312766826	0.99979614
WBGene00005642	126.4479744	-0.145498913	0.183013478	-0.795017474	0.426603338	0.99979614
WBGene00005643	128.8641606	-0.119498347	0.180706901	-0.661282699	0.508431034	0.99979614
WBGene00005647	237.5525315	0.143255616	0.136890549	1.046497493	0.295331402	0.99979614
WBGene00005648	4320.120343	0.090737712	0.074659583	1.215352512	0.224231672	0.99979614
WBGene00005649	42.74335443	0.089130323	0.297531011	0.2995665	0.764507841	0.99979614
WBGene00005655	68.8259992	0.176164992	0.236586115	0.744612558	0.456505974	0.99979614
WBGene00006060	40.93867405	0.222612169	0.306877229	0.725411167	0.468199824	0.99979614
WBGene00006311	3058.741853	-0.031709874	0.07203097	-0.440225559	0.65977375	0.99979614
WBGene00006342	401.4114067	-0.182076717	0.135888564	-1.339897285	0.180278741	0.99979614
WBGene00006373	2165.782102	0.02040454	0.084892043	0.240358685	0.810052204	0.99979614
WBGene00006375	1358.758179	0.098075164	0.079464493	1.234201089	0.217127982	0.99979614
WBGene00006376	1581.283219	0.044624175	0.096151637	0.464102086	0.642574607	0.99979614
WBGene00006392	1284.798326	0.135719952	0.087330707	1.554091997	0.120162474	0.99979614
WBGene00006436	136.3826954	0.058804474	0.183407065	0.32062273	0.748496311	0.99979614
WBGene00006437	4169.242527	-0.010548167	0.086613407	-0.121784466	0.903069717	0.99979614
WBGene00006442	1798.381327	0.03353505	0.087782299	0.38202519	0.70244268	0.99979614
WBGene00006443	3543.660013	0.037155062	0.069923023	0.531370932	0.595161761	0.99979614
WBGene00006446	1018.602566	0.16682273	0.085451553	1.952249238	0.050908621	0.99979614
WBGene00006460	6483.448041	0.034074567	0.076016317	0.448253326	0.653970381	0.99979614
WBGene00006465	1539.232002	0.00602011	0.079597018	0.075632362	0.939711589	0.99979614
WBGene00006467	107.2260833	0.085400931	0.193725587	0.440834543	0.659332784	0.99979614
WBGene00006470	183.0915341	0.026374599	0.161812288	0.162995031	0.870522347	0.99979614
WBGene00006481	3153.981145	0.054951905	0.06882394	0.798441727	0.424614197	0.99979614
WBGene00006489	1512.504993	-0.018012635	0.078324029	-0.229975852	0.818110535	0.99979614
WBGene00006499	4970.941327	-0.01763649	0.080278447	-0.21969147	0.826111448	0.99979614
WBGene00006512	4297.905214	0.04330937	0.073193327	0.591712	0.55404346	0.99979614
WBGene00006523	3737.698141	0.015985231	0.08115177	0.196979448	0.843843621	0.99979614
WBGene00006539	105.0945275	0.154344184	0.203369604	0.758934379	0.447891812	0.99979614
WBGene00006567	940.726384	0.013131532	0.089724366	0.146354136	0.883641831	0.99979614
WBGene00006570	70.8356131	-0.057414717	0.24394369	-0.235360535	0.813928914	0.99979614
WBGene00006582	97.52040457	-0.195081665	0.206688377	-0.943844392	0.345249172	0.99979614
WBGene00006585	321.1512695	-0.159560645	0.128635566	-1.240408469	0.21482435	0.99979614
WBGene00006589	37.4248688	-0.01327885	0.316006969	-0.042020749	0.966482157	0.99979614
WBGene00006609	748.8174312	-0.173662569	0.100656073	-1.725306414	0.084472267	0.99979614
WBGene00006613	1969.058914	0.020706239	0.074596082	0.277578104	0.781336243	0.99979614
WBGene00006648	1284.409727	0.080541007	0.083861287	0.960407474	0.336850178	0.99979614
WBGene00006668	43.6479107	-0.059329889	0.287976679	-0.206023242	0.836772756	0.99979614
WBGene00006677	75.44570354	-0.004077791	0.224152175	-0.018192064	0.985485634	0.99979614
WBGene00006685	61.25193012	-0.224891443	0.263962048	-0.851984006	0.394222969	0.99979614
WBGene00006686	103.0513217	0.019850521	0.198141714	0.100183453	0.920198682	0.99979614
WBGene00006692	40.25131889	0.023473863	0.309261931	0.075902854	0.939496386	0.99979614
WBGene00006693	54.617008	0.109721885	0.262588123	0.417847857	0.676058358	0.99979614
WBGene00006696	49.01799002	-0.098343838	0.272715655	-0.360609434	0.718391436	0.99979614
WBGene00006714	47.32152216	0.428025557	0.28487275	1.502514923	0.132964177	0.99979614
WBGene00006721	108.7638537	-0.142163368	0.208428433	-0.682072814	0.49519291	0.99979614
WBGene00006722	423.8540504	-0.051086606	0.110856127	-0.460837012	0.644915545	0.99979614
WBGene00006723	1116.807931	0.033098896	0.089037826	0.371739714	0.710086653	0.99979614
WBGene00006729	398.0496598	-0.000991508	0.11385104	-0.008708814	0.993051459	0.99979614
WBGene00006760	315.8040449	-0.064436459	0.125612268	-0.51297903	0.60796599	0.99979614
WBGene00006770	1756.970577	0.038049362	0.090678136	0.419609003	0.674771111	0.99979614
WBGene00006777	65.74598638	-0.131670861	0.245985413	-0.535279141	0.592456848	0.99979614
WBGene00006786	520.2747813	-0.036571945	0.109905931	-0.332756794	0.739317875	0.99979614
WBGene00006794	295.3606383	0.033198897	0.147641192	0.224862024	0.822086613	0.99979614
WBGene00006795	3929.305709	0.093404538	0.078001578	1.197469843	0.231123475	0.99979614
WBGene00006796	490.4092265	0.049720557	0.106185305	0.46824329	0.639610618	0.99979614
WBGene00006801	703.0977385	-0.064464412	0.13035758	-0.494519858	0.620939086	0.99979614
WBGene00006803	2765.821204	-0.157724329	0.096699968	-1.631069097	0.10287574	0.99979614
WBGene00006808	2059.658835	0.108955124	0.076812201	1.418461167	0.156056169	0.99979614
WBGene00006812	148.8625034	-0.31831171	0.180361109	-1.764857802	0.077587667	0.99979614
WBGene00006815	548.7140389	-0.05743988	0.107439189	-0.534626894	0.592907883	0.99979614
WBGene00006836	816.2379562	-0.041856512	0.092170844	-0.454118792	0.649743329	0.99979614
WBGene00006874	320.1095699	-0.09584534	0.128434121	-0.746260722	0.455509934	0.99979614
WBGene00006934	2711.926307	0.035849902	0.088906002	0.40323377	0.686776259	0.99979614
WBGene00006935	1882.378767	0.038960558	0.078930464	0.493606091	0.621584399	0.99979614
WBGene00006945	2193.682128	0.052858464	0.076917055	0.687213826	0.491947993	0.99979614
WBGene00007017	2936.401092	-0.05070419	0.06996209	-0.724738071	0.468612734	0.99979614
WBGene00007023	2085.259945	0.034327285	0.077035078	0.445605897	0.65588195	0.99979614
WBGene00007029	2557.826001	0.07602751	0.078746876	0.965467	0.334310957	0.99979614
WBGene00007055	1231.731429	-0.078600896	0.092385248	-0.850794887	0.394883302	0.99979614
WBGene00007070	374.1896852	0.010862957	0.140263469	0.077446802	0.93826811	0.99979614
WBGene00007071	2563.098598	-0.013892322	0.083122936	-0.167129832	0.867267894	0.99979614
WBGene00007072	279.326754	0.200051291	0.148473567	1.347386572	0.177855763	0.99979614
WBGene00007073	213.2812275	0.046673517	0.150186442	0.310770506	0.755975093	0.99979614
WBGene00007099	444.5597039	-0.014189651	0.121006952	-0.117263109	0.906651558	0.99979614
WBGene00007100	2569.81773	0.079315962	0.074516601	1.064406604	0.287144544	0.99979614
WBGene00007101	1850.747252	0.000177975	0.077101875	0.002308305	0.99815824	0.99979614
WBGene00007102	1385.112059	0.122283847	0.081520125	1.500044895	0.133602774	0.99979614
WBGene00007103	235.5662589	-0.246284685	0.147979994	-1.664310682	0.096050359	0.99979614
WBGene00007118	4304.160024	0.003178142	0.068296852	0.046534235	0.962884448	0.99979614
WBGene00007122	1177.975796	0.038266385	0.084468837	0.453023703	0.650531674	0.99979614
WBGene00007124	252.5732284	0.198449917	0.135197576	1.467851151	0.14214466	0.99979614
WBGene00007150	8145.499955	-0.036068055	0.081448314	-0.442833663	0.657886053	0.99979614
WBGene00007153	2519.984023	0.141242208	0.084901538	1.663600109	0.09619237	0.99979614
WBGene00007162	220.0432858	-0.067324783	0.14774068	-0.455695637	0.64860886	0.99979614
WBGene00007165	346.5269301	0.077575081	0.130654852	0.593740529	0.552685671	0.99979614
WBGene00007234	544.5540599	0.0075835	0.104263546	0.072733952	0.94201783	0.99979614
WBGene00007235	5779.871246	-0.017262301	0.067269614	-0.256613648	0.797477038	0.99979614
WBGene00007236	95.47285346	-0.371213339	0.204180906	-1.818060985	0.069054812	0.99979614
WBGene00007237	273.5375565	-0.000505662	0.131822729	-0.003835924	0.996939383	0.99979614
WBGene00007282	609.3382116	-0.219548332	0.11572533	-1.897150202	0.057808117	0.99979614
WBGene00007362	366.0237123	-0.245443376	0.118018008	-2.079711232	0.037552027	0.99979614
WBGene00007363	391.521813	-0.08650121	0.128479081	-0.673270769	0.500775046	0.99979614
WBGene00007365	225.1160813	-0.156141609	0.17034194	-0.916636321	0.359333245	0.99979614
WBGene00007366	41.25710897	-0.155594702	0.306247533	-0.508068427	0.611405357	0.99979614
WBGene00007368	63.1637846	0.261121092	0.254205047	1.027206563	0.304323208	0.99979614
WBGene00007372	217.0486521	-0.32640797	0.149636647	-2.181337097	0.029158493	0.99979614
WBGene00007385	6374.057563	-0.040494222	0.070945472	-0.57077951	0.568149114	0.99979614
WBGene00007386	1147.2482	0.028653615	0.084745663	0.338113053	0.735277994	0.99979614
WBGene00007387	701.2110639	0.05515566	0.10025633	0.550146412	0.582218956	0.99979614
WBGene00007388	97.87315062	-0.054906261	0.199515031	-0.275198621	0.783163646	0.99979614
WBGene00007390	1729.048871	0.130739691	0.080505533	1.623983924	0.10437924	0.99979614
WBGene00007391	1111.473977	-0.044540975	0.097983054	-0.45457835	0.649412613	0.99979614
WBGene00007392	44.38077839	-0.175512599	0.304469931	-0.576452978	0.564309044	0.99979614
WBGene00007394	201.6664693	-0.041758807	0.148780321	-0.280674261	0.778960252	0.99979614
WBGene00007395	134.3096421	-0.183968586	0.173134124	-1.062578433	0.287973172	0.99979614
WBGene00007422	488.4137079	-0.1728306	0.136398286	-1.267102432	0.205118666	0.99979614
WBGene00007424	82.69168155	-0.043903742	0.216419603	-0.202863978	0.83924135	0.99979614
WBGene00007428	4317.103664	-0.007116295	0.095093487	-0.07483473	0.940346209	0.99979614
WBGene00007429	946.6977146	-0.039788587	0.115630531	-0.344101044	0.730770298	0.99979614
WBGene00007430	43.17940748	0.007047403	0.29891014	0.023576996	0.981190022	0.99979614
WBGene00007431	108.1951722	0.097888008	0.204723407	0.478147612	0.632545147	0.99979614
WBGene00007440	70.27076865	-0.254457561	0.247652449	-1.027478474	0.304195217	0.99979614
WBGene00007534	3306.327691	0.036553755	0.08386613	0.435858372	0.662939489	0.99979614
WBGene00007536	406.3091191	-0.046137479	0.116342013	-0.396567654	0.691686309	0.99979614
WBGene00007546	96.28944371	-0.015394369	0.20206103	-0.076186727	0.939270542	0.99979614
WBGene00007547	226.1093574	0.021881223	0.141252003	0.154909119	0.876892965	0.99979614
WBGene00007548	64.68148206	-0.096000041	0.2443825	-0.392826988	0.69444727	0.99979614
WBGene00007549	226.542203	-0.065325301	0.141106397	-0.462950669	0.643399728	0.99979614
WBGene00007550	53.22958098	-0.030625914	0.274881875	-0.111414819	0.911287409	0.99979614
WBGene00007553	92.25085268	-0.156521379	0.206385611	-0.758392885	0.448215816	0.99979614
WBGene00007554	3273.234618	0.050858642	0.085944439	0.591761867	0.554010062	0.99979614
WBGene00007565	277.2209169	0.248981571	0.140581056	1.771089063	0.076545892	0.99979614
WBGene00007585	428.1860091	0.0822433	0.124021498	0.663137449	0.507242528	0.99979614
WBGene00007586	3601.666127	-0.008922067	0.077796157	-0.114685188	0.908694655	0.99979614
WBGene00007587	4422.692306	0.052995506	0.071035539	0.746042149	0.455641954	0.99979614
WBGene00007588	12439.35285	-0.003158589	0.078703031	-0.040133006	0.967987088	0.99979614
WBGene00007589	272.9330264	-0.048947313	0.152573175	-0.320812047	0.748352829	0.99979614
WBGene00007606	2003.404442	0.068789486	0.077819763	0.883959069	0.376718309	0.99979614
WBGene00007609	642.8070558	0.164297307	0.116985998	1.404418567	0.160194245	0.99979614
WBGene00007615	1280.186308	0.040722245	0.089238609	0.456329896	0.648152769	0.99979614
WBGene00007616	397.7938637	-0.010716782	0.136474883	-0.078525674	0.937409908	0.99979614
WBGene00007617	2864.350123	0.103213724	0.081875342	1.260620371	0.207445656	0.99979614
WBGene00007675	57.40595859	0.054609699	0.26936277	0.202736627	0.839340893	0.99979614
WBGene00007677	42.26481715	-0.163424011	0.310340717	-0.526595456	0.598474548	0.99979614
WBGene00007717	48.34401261	0.357517142	0.277984592	1.286104166	0.19840671	0.99979614
WBGene00007718	1875.976217	0.000261344	0.07748688	0.003372747	0.997308943	0.99979614
WBGene00007720	1144.418486	0.204156526	0.098593779	2.070683644	0.03838837	0.99979614
WBGene00007724	104.0747858	-0.085983667	0.196332137	-0.437950036	0.661422503	0.99979614
WBGene00007725	108.8151215	-0.044439462	0.189813065	-0.234122253	0.814890071	0.99979614
WBGene00007748	73.10468429	-0.030893567	0.226413671	-0.136447447	0.891467567	0.99979614
WBGene00007749	45.23641786	0.027726608	0.291060263	0.095260712	0.924107748	0.99979614
WBGene00007753	271.8879625	-0.083421385	0.141391021	-0.590004833	0.55518741	0.99979614
WBGene00007755	48.78196772	-0.384494023	0.286708559	-1.341062242	0.179900245	0.99979614
WBGene00007756	757.4247748	0.002387582	0.103358993	0.0230999	0.981570586	0.99979614
WBGene00007757	1219.523909	0.076391357	0.085461503	0.893868626	0.371392186	0.99979614
WBGene00007758	88.76727743	-0.029098679	0.238408488	-0.12205387	0.902856355	0.99979614
WBGene00007784	3254.504861	0.00496269	0.071126734	0.069772492	0.944374742	0.99979614
WBGene00007785	1288.548305	-0.038988793	0.088893231	-0.438602491	0.660949592	0.99979614
WBGene00007786	1915.107157	-0.008891682	0.087332676	-0.101813922	0.918904375	0.99979614
WBGene00007787	2053.841142	-0.001888463	0.07579405	-0.024915718	0.98012219	0.99979614
WBGene00007797	2191.036587	0.073885299	0.082644922	0.894008934	0.371317111	0.99979614
WBGene00007799	68.52206711	-0.022180147	0.245207299	-0.090454678	0.927925908	0.99979614
WBGene00007807	644.9985199	0.168007504	0.111421032	1.50786167	0.131589934	0.99979614
WBGene00007833	175.6580703	-0.183263927	0.159605237	-1.14823254	0.250872579	0.99979614
WBGene00007850	134.6666169	0.085765579	0.190740725	0.449644819	0.652966565	0.99979614
WBGene00007907	1198.28037	0.090388713	0.087945343	1.027782823	0.304051998	0.99979614
WBGene00007931	69.57466925	0.077867322	0.232856778	0.334400066	0.738077689	0.99979614
WBGene00007932	136.7592244	0.150896413	0.178937662	0.8432904	0.399066051	0.99979614
WBGene00007950	160.8236483	-0.17889209	0.163570422	-1.093670166	0.274099664	0.99979614
WBGene00007952	8261.644166	0.020205321	0.067017811	0.301491814	0.763039491	0.99979614
WBGene00008068	44.01777337	0.079294746	0.297499949	0.266537007	0.789825662	0.99979614
WBGene00008099	149.8722116	-0.031991942	0.170146972	-0.188025338	0.850856788	0.99979614
WBGene00008100	222.5478758	-0.148919498	0.146520565	-1.016372676	0.309451952	0.99979614
WBGene00008101	137.700492	-0.14809336	0.173356829	-0.854268972	0.392955975	0.99979614
WBGene00008105	33.98534465	0.278888457	0.336222457	0.829475997	0.406835114	0.99979614
WBGene00008127	53.96098043	-0.325104073	0.266608524	-1.219406147	0.222690078	0.99979614
WBGene00008143	1150.735548	0.064796116	0.086515722	0.748951917	0.453886187	0.99979614
WBGene00008145	1638.021936	0.143057315	0.085062882	1.681783068	0.092610913	0.99979614
WBGene00008183	3847.356487	0.013200559	0.090450375	0.145942552	0.883966739	0.99979614
WBGene00008218	16649.88317	-0.042249952	0.09405904	-0.449185447	0.653297885	0.99979614
WBGene00008219	3121.492397	0.041278444	0.074281673	0.555701593	0.578414868	0.99979614
WBGene00008221	67.34546538	-0.266844871	0.236293235	-1.129295434	0.258773227	0.99979614
WBGene00008222	36.62700699	0.007296456	0.314712316	0.023184528	0.98150308	0.99979614
WBGene00008224	2143.609602	0.060945974	0.081260164	0.750010473	0.453248397	0.99979614
WBGene00008225	718.7212028	0.050553581	0.099391685	0.508629888	0.611011675	0.99979614
WBGene00008227	38.94701415	-0.201936569	0.315267641	-0.640524248	0.52183183	0.99979614
WBGene00008228	85.13548064	0.214087815	0.213998012	1.000419641	0.317107469	0.99979614
WBGene00008229	597.9461054	-0.053851062	0.109340781	-0.492506656	0.622361218	0.99979614
WBGene00008232	339.1209161	0.012839543	0.1457663	0.088083069	0.929810653	0.99979614
WBGene00008233	127.5439195	-0.047334392	0.189280824	-0.250074949	0.802529388	0.99979614
WBGene00008236	1458.269545	0.041592202	0.086010215	0.483572825	0.628689065	0.99979614
WBGene00008237	1639.332937	-0.05927139	0.083677179	-0.708333988	0.478737875	0.99979614
WBGene00008238	1726.899189	0.012734107	0.08233919	0.154654264	0.877093888	0.99979614
WBGene00008239	455.9352672	-0.04284477	0.109681658	-0.390628396	0.696071933	0.99979614
WBGene00008252	90.29381412	-0.218350774	0.209227738	-1.043603377	0.29666893	0.99979614
WBGene00008254	72.14839139	0.011688108	0.230846849	0.050631438	0.959619211	0.99979614
WBGene00008258	857.0192609	0.041889555	0.089130197	0.469981622	0.638368148	0.99979614
WBGene00008262	5141.095201	0.01723708	0.09057274	0.190312002	0.849064649	0.99979614
WBGene00008266	2878.27354	-0.009899606	0.071759256	-0.137955806	0.890275345	0.99979614
WBGene00008270	174.2260336	0.069206703	0.167629789	0.412854445	0.679713259	0.99979614
WBGene00008296	334.739173	0.04462462	0.120202501	0.371245356	0.710454794	0.99979614
WBGene00008298	341.4772827	-0.007562211	0.134360046	-0.056283181	0.955116217	0.99979614
WBGene00008310	33.94488532	-0.153234631	0.351884074	-0.435469072	0.663221984	0.99979614
WBGene00008320	54.80405906	-0.285113318	0.261059802	-1.092137956	0.274772468	0.99979614
WBGene00008330	1452.456487	0.095930112	0.081641916	1.175010538	0.2399905	0.99979614
WBGene00008331	2556.10469	0.023546279	0.076846213	0.306407796	0.759294173	0.99979614
WBGene00008333	121.8729015	0.079280181	0.193795318	0.409092346	0.682471893	0.99979614
WBGene00008335	39.23647261	-0.07334466	0.314465209	-0.233236168	0.815578022	0.99979614
WBGene00008336	66.23773903	-0.059685881	0.255751106	-0.23337487	0.815470326	0.99979614
WBGene00008338	3497.40564	0.032347284	0.069368672	0.466309698	0.640993838	0.99979614
WBGene00008339	784.8839071	-0.057053498	0.09683122	-0.589205603	0.555723359	0.99979614
WBGene00008341	372.3624623	-0.097505523	0.130996653	-0.744335984	0.456673237	0.99979614
WBGene00008342	35.21819585	-0.370352613	0.335793718	-1.102917039	0.270063194	0.99979614
WBGene00008343	1383.610512	0.096586531	0.107459898	0.898814651	0.368751395	0.99979614
WBGene00008344	1822.820997	0.00720504	0.088518986	0.081395421	0.93512749	0.99979614
WBGene00008345	1015.354191	0.160655785	0.09161021	1.753688633	0.079483874	0.99979614
WBGene00008346	390.9658568	0.112092516	0.121900591	0.919540385	0.357812992	0.99979614
WBGene00008370	302.2714319	-0.102347756	0.140612586	-0.727870517	0.466692853	0.99979614
WBGene00008371	1706.625325	0.049871642	0.093074926	0.535822534	0.592081207	0.99979614
WBGene00008372	90.79934356	-0.053037148	0.214794685	-0.246920205	0.804969979	0.99979614
WBGene00008375	255.8348947	-0.038596789	0.139188063	-0.277299565	0.781550094	0.99979614
WBGene00008377	5995.30136	-0.09807698	0.092054316	-1.065425116	0.286683596	0.99979614
WBGene00008379	429.1109504	-0.02118425	0.110943597	-0.190946124	0.848567804	0.99979614
WBGene00008380	1893.190117	0.10677897	0.076991292	1.386896717	0.165473259	0.99979614
WBGene00008388	176.7024625	-0.151947329	0.17061843	-0.89056809	0.373160925	0.99979614
WBGene00008392	72.26176987	-0.241141313	0.239280972	-1.007774714	0.313562627	0.99979614
WBGene00008393	696.9966064	-0.154985665	0.104196	-1.487443518	0.136897711	0.99979614
WBGene00008394	663.3833879	0.111614117	0.125208702	0.8914246	0.372701425	0.99979614
WBGene00008395	50.08561029	-0.259567537	0.299548149	-0.866530264	0.386199437	0.99979614
WBGene00008408	458.5571025	0.096894295	0.107558413	0.900852781	0.3676666	0.99979614
WBGene00008409	1059.780924	0.088760218	0.085819351	1.034268115	0.301010838	0.99979614
WBGene00008410	1753.078977	-0.028872399	0.077443324	-0.372819727	0.70928262	0.99979614
WBGene00008441	853.552852	-0.023131074	0.098556654	-0.234698244	0.814442951	0.99979614
WBGene00008442	952.0026473	0.022401646	0.113255013	0.197798274	0.843202896	0.99979614
WBGene00008452	1801.662847	0.014942116	0.077382809	0.193093484	0.846885756	0.99979614
WBGene00008453	33.01638508	-0.050260802	0.329942169	-0.152332157	0.878924963	0.99979614
WBGene00008521	333.197901	-0.035981824	0.121146496	-0.297010856	0.766458221	0.99979614
WBGene00008594	140.240009	0.024622186	0.180278388	0.136578691	0.891363821	0.99979614
WBGene00008595	602.841279	0.121475959	0.103072677	1.178546658	0.238578743	0.99979614
WBGene00008596	186.1381726	-0.041679742	0.159636838	-0.261091006	0.794022328	0.99979614
WBGene00008620	103.720155	0.133736166	0.981945934	0.136195041	0.891667096	0.99979614
WBGene00008628	88.15514426	-0.018519102	0.22196251	-0.083433466	0.933506879	0.99979614
WBGene00008634	53.66145378	-0.529698773	0.287070775	-1.845185298	0.065010588	0.99979614
WBGene00008644	39.52216517	-0.155965895	0.307069306	-0.507917566	0.611511155	0.99979614
WBGene00008645	4972.289667	0.000114179	0.079380525	0.001438371	0.998852347	0.99979614
WBGene00008646	1040.164828	0.031153957	0.096536281	0.322717596	0.746909125	0.99979614
WBGene00008669	679.3801977	-0.081331406	0.115922672	-0.701600513	0.482928332	0.99979614
WBGene00008670	2093.326882	-0.021580725	0.07674754	-0.281191099	0.778563832	0.99979614
WBGene00008677	427.141716	-0.081976379	0.122739778	-0.667887624	0.504205328	0.99979614
WBGene00008726	49.42892913	0.168616308	0.279485362	0.603309977	0.546302497	0.99979614
WBGene00008789	1719.997298	0.015311371	0.086272888	0.177476048	0.859134478	0.99979614
WBGene00008793	60.22158409	-0.198584572	0.250329723	-0.793292021	0.427607705	0.99979614
WBGene00008822	700.4657647	-0.063122085	0.105766093	-0.596808322	0.550635361	0.99979614
WBGene00008823	1368.345622	-0.078761585	0.092992653	-0.846965671	0.397014256	0.99979614
WBGene00008824	475.780237	0.079604883	0.116649247	0.682429463	0.494967431	0.99979614
WBGene00008825	4028.627992	-0.007484867	0.070893854	-0.105578502	0.915916783	0.99979614
WBGene00008830	76.4399646	-0.097742179	0.232108784	-0.421105043	0.673678379	0.99979614
WBGene00008831	45.88747868	0.523183741	0.29049235	1.801024158	0.071699072	0.99979614
WBGene00008832	270.5877974	0.066631045	0.137970238	0.482937815	0.629139891	0.99979614
WBGene00008848	2213.006779	0.008545357	0.08908152	0.095927383	0.923578246	0.99979614
WBGene00008849	84.90120057	-0.144508578	0.22887408	-0.631389008	0.527786201	0.99979614
WBGene00008900	198.9330085	-0.012194515	0.154233678	-0.07906519	0.936980771	0.99979614
WBGene00008914	62.18236996	0.173599503	0.247079055	0.70260712	0.482300624	0.99979614
WBGene00008915	107.9131562	-0.129650206	0.207640426	-0.624397709	0.532366429	0.99979614
WBGene00008917	120.1010729	-0.179192908	0.214244461	-0.836394588	0.402932956	0.99979614
WBGene00008918	2267.897771	0.009753856	0.075762399	0.128742697	0.897561249	0.99979614
WBGene00008919	1319.669243	0.097978361	0.084670219	1.157176187	0.247200385	0.99979614
WBGene00008920	34328.02334	0.025538888	0.067064233	0.380812346	0.703342497	0.99979614
WBGene00008921	6372.533409	-0.01221031	0.074193126	-0.16457468	0.869278762	0.99979614
WBGene00008922	644.4796906	-0.121797451	0.11489307	-1.06009397	0.289101851	0.99979614
WBGene00008923	333.1811224	-0.045756853	0.143297547	-0.31931358	0.749488736	0.99979614
WBGene00008936	1411.494785	0.032561379	0.086640106	0.375823399	0.707048191	0.99979614
WBGene00008944	668.3068854	0.128771374	0.122890017	1.0478587	0.294703713	0.99979614
WBGene00008945	37.00898957	0.271969755	0.313546408	0.867398725	0.38572358	0.99979614
WBGene00008986	247.0394744	-0.023418371	0.135493065	-0.172838154	0.862778646	0.99979614
WBGene00008987	73.57876313	-0.0509557	0.226751358	-0.224720592	0.822196644	0.99979614
WBGene00008993	67.07343236	-0.416617778	0.242232067	-1.719911745	0.085448485	0.99979614
WBGene00008995	562.9864791	0.204839197	0.102765587	1.993266456	0.046232277	0.99979614
WBGene00009031	38.98728575	-0.065837786	0.328370113	-0.200498716	0.841090562	0.99979614
WBGene00009047	36.63713911	0.362384658	0.333160294	1.087718629	0.276719341	0.99979614
WBGene00009048	242.4237989	-0.016292566	0.147802989	-0.110231642	0.912225669	0.99979614
WBGene00009049	232.3870985	-0.147168196	0.146831071	-1.002296005	0.316200652	0.99979614
WBGene00009058	191.6588368	-0.07341063	0.163661564	-0.44855144	0.653755271	0.99979614
WBGene00009059	74.1652449	-0.018576011	0.265847684	-0.069874641	0.944293437	0.99979614
WBGene00009081	121.7752915	0.024069561	0.195455663	0.123145889	0.901991574	0.99979614
WBGene00009082	4808.353085	0.01144394	0.072934361	0.156907383	0.875317841	0.99979614
WBGene00009084	3860.09365	0.047094502	0.070386947	0.669080043	0.50344442	0.99979614
WBGene00009092	1120.011435	0.076145074	0.095391311	0.798239097	0.424731753	0.99979614
WBGene00009093	79.63185632	-0.083988239	0.232039387	-0.361956823	0.717384296	0.99979614
WBGene00009098	3985.977306	-0.031150245	0.075078659	-0.414901449	0.678214049	0.99979614
WBGene00009100	36.17543891	-0.361444984	0.326441625	-1.107227009	0.268195793	0.99979614
WBGene00009102	31.87316248	-0.152633724	0.363436625	-0.419973424	0.674504868	0.99979614
WBGene00009103	7633.655828	0.061055863	0.066553103	0.917400691	0.358932711	0.99979614
WBGene00009104	69.84777537	0.341976755	0.246704111	1.386181827	0.165691389	0.99979614
WBGene00009106	166.9057209	-0.108860217	0.16072078	-0.677325094	0.498199713	0.99979614
WBGene00009110	41.89938356	0.041375314	0.29898743	0.138384793	0.889936315	0.99979614
WBGene00009135	137.7017115	-0.038032578	0.180380814	-0.210846028	0.83300742	0.99979614
WBGene00009137	153.1267876	-0.175130656	0.177240674	-0.988095182	0.323106035	0.99979614
WBGene00009138	662.082899	-0.053845884	0.097595973	-0.551722394	0.581138564	0.99979614
WBGene00009139	356.4014094	0.070607163	0.127639807	0.553175098	0.580143517	0.99979614
WBGene00009154	90.94847559	-0.31032357	0.249171215	-1.245423031	0.212976292	0.99979614
WBGene00009172	1203.718154	-0.065258464	0.08864264	-0.736197203	0.461610694	0.99979614
WBGene00009200	2313.194269	0.087372919	0.081017333	1.07844723	0.280834219	0.99979614
WBGene00009201	1216.814352	-0.08078548	0.106799351	-0.756422948	0.449395653	0.99979614
WBGene00009222	204.5701161	0.081720452	0.146376072	0.558291056	0.576645651	0.99979614
WBGene00009223	661.5650142	-0.003661852	0.111315268	-0.032896227	0.973757341	0.99979614
WBGene00009224	152.5878007	0.072166617	0.181815377	0.396922514	0.691424601	0.99979614
WBGene00009226	58.38941091	-0.259063164	0.256293702	-1.010805813	0.31210938	0.99979614
WBGene00009237	1402.797575	-0.081565541	0.085983549	-0.948617991	0.342814938	0.99979614
WBGene00009241	91.03009429	-0.0553222	0.21697574	-0.254969518	0.798746643	0.99979614
WBGene00009256	1040.265572	-0.052502922	0.099265968	-0.5289116	0.596866775	0.99979614
WBGene00009289	883.1694987	0.054007398	0.097730121	0.552617729	0.580525199	0.99979614
WBGene00009290	2280.618496	0.051123222	0.081497735	0.627296235	0.530465071	0.99979614
WBGene00009291	59.34702605	-0.321470022	0.269000687	-1.19505279	0.232066405	0.99979614
WBGene00009293	85.39948129	-0.068356302	0.231625044	-0.295116197	0.767905117	0.99979614
WBGene00009294	597.5522215	0.131046362	0.131336829	0.997788377	0.318381987	0.99979614
WBGene00009299	71.69507122	0.007652706	0.232966823	0.032848909	0.973795076	0.99979614
WBGene00009329	1076.870269	0.055570508	0.107548592	0.516701397	0.605364621	0.99979614
WBGene00009330	387.9293517	0.014130193	0.116679253	0.121102878	0.90360955	0.99979614
WBGene00009333	37.99129606	0.06802684	0.33007858	0.206092864	0.836718373	0.99979614
WBGene00009334	684.466046	0.079679603	0.109729114	0.72614824	0.467747899	0.99979614
WBGene00009335	53.03099088	0.07773017	0.272626071	0.285116423	0.775554949	0.99979614
WBGene00009336	1371.890254	0.04771454	0.086618906	0.550855954	0.581732424	0.99979614
WBGene00009337	149.9835954	-0.159941696	0.168089513	-0.951526918	0.341336961	0.99979614
WBGene00009340	516.2038322	-0.182642054	0.117052104	-1.560348314	0.118677592	0.99979614
WBGene00009349	50.21795305	-0.062908681	0.277576961	-0.226635096	0.8207075	0.99979614
WBGene00009350	38.47665134	0.181435531	0.312310126	0.580946679	0.561276391	0.99979614
WBGene00009383	142.6790205	0.034920931	0.179532359	0.194510511	0.845776166	0.99979614
WBGene00009384	49.94577385	-0.085445825	0.278959631	-0.306301757	0.759374901	0.99979614
WBGene00009385	2540.511112	0.052114171	0.077075824	0.676141604	0.498950744	0.99979614
WBGene00009386	56.25713043	0.020871087	0.257517286	0.081047325	0.935404316	0.99979614
WBGene00009388	153.0242911	-0.029460974	0.165037007	-0.178511321	0.858321431	0.99979614
WBGene00009389	94.21609234	0.351749938	0.201669232	1.744192382	0.081125549	0.99979614
WBGene00009427	48.77575394	0.013714803	0.286746639	0.047828991	0.961852531	0.99979614
WBGene00009431	142.1772903	0.13008732	0.171403991	0.758951521	0.447881557	0.99979614
WBGene00009432	226.618956	0.240789754	0.158381447	1.5203154	0.128431725	0.99979614
WBGene00009433	180.8892644	0.271139865	0.160922847	1.684905965	0.092006715	0.99979614
WBGene00009434	1255.887301	0.141235823	0.082709838	1.707606092	0.087709457	0.99979614
WBGene00009469	427.797721	-0.042228148	0.112717191	-0.37463804	0.707929678	0.99979614
WBGene00009485	100.4892863	-0.089173204	0.203436415	-0.438334522	0.661143804	0.99979614
WBGene00009488	190.0539651	0.085179204	0.159576476	0.533782962	0.593491703	0.99979614
WBGene00009532	465.3280606	-0.061925361	0.106325631	-0.582412356	0.560288961	0.99979614
WBGene00009534	207.8153809	-0.058797667	0.144704255	-0.406329914	0.684500209	0.99979614
WBGene00009580	1586.686073	-0.031916485	0.082045216	-0.38901092	0.697268069	0.99979614
WBGene00009582	211.5543214	-0.081228758	0.149690673	-0.542644081	0.587374882	0.99979614
WBGene00009583	5773.492982	-0.072769281	0.077282281	-0.941603682	0.346395584	0.99979614
WBGene00009584	2221.9272	0.07356421	0.075590672	0.973191645	0.330458062	0.99979614
WBGene00009606	1753.688733	0.008818234	0.082760268	0.106551543	0.915144763	0.99979614
WBGene00009650	1488.877478	-0.005938311	0.081578788	-0.072792338	0.941971368	0.99979614
WBGene00009651	606.9087606	0.024325816	0.115029765	0.2114741	0.832517341	0.99979614
WBGene00009722	32.41875372	-0.014120798	0.336748749	-0.04193274	0.966552316	0.99979614
WBGene00009723	312.1365055	-0.239366439	0.156164535	-1.532783599	0.125329183	0.99979614
WBGene00009724	385.2100212	-0.328038948	0.161375823	-2.032763902	0.042076382	0.99979614
WBGene00009769	700.3381488	0.01622459	0.106166004	0.152822834	0.87853799	0.99979614
WBGene00009770	4798.445761	0.024337896	0.081661093	0.298035396	0.765676148	0.99979614
WBGene00009771	1347.275197	0.019712528	0.083350724	0.236500984	0.813043944	0.99979614
WBGene00009772	12777.95787	0.063404943	0.068805307	0.921512389	0.356782976	0.99979614
WBGene00009776	577.6630265	-0.001847106	0.113466487	-0.016278864	0.987011919	0.99979614
WBGene00009790	72.43561751	0.105854638	0.265612985	0.398529604	0.690239841	0.99979614
WBGene00009803	51.01388756	-0.082801292	0.272066824	-0.304341743	0.760867546	0.99979614
WBGene00009804	82.00231722	-0.050340591	0.242221977	-0.207828338	0.835363005	0.99979614
WBGene00009809	69.8761436	0.041117651	0.254109152	0.161810982	0.871454705	0.99979614
WBGene00009829	2969.063958	0.095347994	0.070125852	1.359669671	0.17393448	0.99979614
WBGene00009830	82.61925175	-0.025150484	0.222538261	-0.113016447	0.910017516	0.99979614
WBGene00009831	88.83440692	0.358678407	0.20919583	1.714558111	0.086426274	0.99979614
WBGene00009834	323.7574728	0.049111244	0.127482302	0.385239701	0.700059832	0.99979614
WBGene00009840	67.46365344	-0.058948813	0.246178699	-0.239455377	0.810752494	0.99979614
WBGene00009966	1892.421058	0.011938841	0.106702023	0.111889542	0.910910988	0.99979614
WBGene00009968	124.4024637	-0.332247578	0.191377828	-1.736081867	0.08254936	0.99979614
WBGene00009971	479.4022091	-0.071239972	0.114310392	-0.623215188	0.533143122	0.99979614
WBGene00009973	684.196653	0.070597371	0.098520855	0.716572865	0.473637693	0.99979614
WBGene00009974	2267.399533	0.017315414	0.071743974	0.241350086	0.809283795	0.99979614
WBGene00009975	5034.216918	-0.000362665	0.07772875	-0.004665773	0.996277265	0.99979614
WBGene00009976	673.3361236	-0.003656644	0.0961405	-0.038034374	0.969660275	0.99979614
WBGene00009977	535.5556136	-0.007121035	0.106496702	-0.066866246	0.946688185	0.99979614
WBGene00009978	1293.509711	-0.028293015	0.079839667	-0.35437291	0.723059434	0.99979614
WBGene00009980	294.6895208	0.011869639	0.13425544	0.088410862	0.929550129	0.99979614
WBGene00009981	422.848834	-0.149922415	0.119487018	-1.254717188	0.209581444	0.99979614
WBGene00009982	123.2391819	0.162334077	0.184910659	0.87790546	0.379995026	0.99979614
WBGene00009984	38.9061563	-0.248843142	0.310197187	-0.802209538	0.42243176	0.99979614
WBGene00009987	2134.580168	0.01389751	0.075811384	0.183316929	0.854549352	0.99979614
WBGene00009992	2131.154399	0.065995062	0.092078292	0.716727696	0.473542133	0.99979614
WBGene00009993	2843.302387	0.085736252	0.070445473	1.217058362	0.223582011	0.99979614
WBGene00009994	865.4837031	0.114705784	0.09289736	1.234758268	0.216920483	0.99979614
WBGene00009995	609.1295338	-0.044916189	0.135632009	-0.331162156	0.740522004	0.99979614
WBGene00009996	1971.463991	0.092705356	0.07666647	1.209203391	0.226584715	0.99979614
WBGene00010000	928.9957798	-0.044491845	0.098178338	-0.453173742	0.650423639	0.99979614
WBGene00010001	72.19791176	-0.16660457	0.229774167	-0.725079639	0.468403174	0.99979614
WBGene00010002	1952.044295	0.032854609	0.08241039	0.398670711	0.690135852	0.99979614
WBGene00010006	1366.029634	0.003590284	0.088281957	0.040668379	0.967560271	0.99979614
WBGene00010012	656.6721371	0.044438465	0.102718446	0.432624001	0.66528795	0.99979614
WBGene00010018	81.43323018	-0.291082434	0.234316838	-1.242259994	0.214140651	0.99979614
WBGene00010063	146.4136679	-0.178110454	0.167651064	-1.062387853	0.288059646	0.99979614
WBGene00010075	2653.223872	0.034831914	0.076886315	0.453031388	0.65052614	0.99979614
WBGene00010077	1190.606284	-0.028095723	0.087457974	-0.321248269	0.748022256	0.99979614
WBGene00010079	98.15024723	0.038979267	0.221573784	0.175920033	0.860356767	0.99979614
WBGene00010080	2197.361095	-0.022418505	0.07480972	-0.29967369	0.764426069	0.99979614
WBGene00010081	1272.316327	0.095480589	0.094160192	1.014022873	0.310571838	0.99979614
WBGene00010089	1594.409074	0.083266257	0.087415291	0.952536521	0.340824953	0.99979614
WBGene00010093	4485.713714	-0.011500046	0.074801635	-0.153740569	0.877814295	0.99979614
WBGene00010094	914.6177667	0.004323726	0.086599702	0.049927719	0.960179988	0.99979614
WBGene00010096	3165.234931	0.006465861	0.069321027	0.09327417	0.925685752	0.99979614
WBGene00010097	4879.22439	0.013160669	0.070630829	0.186330377	0.852185687	0.99979614
WBGene00010109	121.0696448	-0.177655326	0.186617951	-0.951973409	0.341110468	0.99979614
WBGene00010174	1196.324556	-0.088957551	0.095848275	-0.928108002	0.353351549	0.99979614
WBGene00010177	121.7490401	-0.13592196	0.184391003	-0.737139869	0.461037296	0.99979614
WBGene00010178	1145.540037	-0.050605712	0.083454203	-0.606389015	0.544256461	0.99979614
WBGene00010183	32.13561935	-0.379976004	0.350707333	-1.083456112	0.278606021	0.99979614
WBGene00010185	205.6516389	-0.222263685	0.168403165	-1.319830801	0.186891515	0.99979614
WBGene00010188	72.19478576	0.136915419	0.253523186	0.540050875	0.589161948	0.99979614
WBGene00010191	56.73653664	-0.190818977	0.255107286	-0.747995011	0.454463167	0.99979614
WBGene00010192	49.68638506	-0.442224445	0.289897325	-1.525451966	0.127146406	0.99979614
WBGene00010204	10376.29439	0.075336797	0.065879532	1.143553926	0.252808678	0.99979614
WBGene00010209	55.36575536	0.019093668	0.272278862	0.070125413	0.94409384	0.99979614
WBGene00010212	401.9302177	0.129977248	0.119111898	1.091219682	0.275176229	0.99979614
WBGene00010215	32.17455938	0.039625952	0.336206619	0.117861904	0.906177079	0.99979614
WBGene00010238	425.4080432	-0.226740676	0.125541824	-1.806096716	0.070903234	0.99979614
WBGene00010239	34.21865705	0.281505669	0.353798387	0.795666909	0.426225665	0.99979614
WBGene00010251	90.69414173	-0.289674392	0.227778938	-1.271734757	0.203467377	0.99979614
WBGene00010259	2325.408714	-0.037872566	0.074713873	-0.506901383	0.612224015	0.99979614
WBGene00010260	12623.2212	-0.015663913	0.064254753	-0.243778271	0.80740255	0.99979614
WBGene00010262	42.22558556	0.533528317	0.29660803	1.798765585	0.072055769	0.99979614
WBGene00010279	3661.273007	-0.006196251	0.074573903	-0.083088737	0.933780982	0.99979614
WBGene00010280	3906.767735	0.021856351	0.084230724	0.259481932	0.795263421	0.99979614
WBGene00010281	3094.397298	0.009200988	0.083836654	0.109748986	0.91260845	0.99979614
WBGene00010283	1991.373334	0.081571187	0.079312614	1.028476844	0.303725578	0.99979614
WBGene00010284	4110.272021	-0.025138628	0.093631092	-0.268485897	0.788325329	0.99979614
WBGene00010286	734.7602314	-0.013722657	0.096494089	-0.142212406	0.886912233	0.99979614
WBGene00010288	32.15234517	-0.634226823	0.350605257	-1.808948414	0.070459018	0.99979614
WBGene00010289	68.5976501	0.078269845	0.236295545	0.331237073	0.740465419	0.99979614
WBGene00010290	56.8236841	0.158813898	0.268616849	0.591228357	0.554367425	0.99979614
WBGene00010293	235.4498674	0.05695026	0.15193277	0.374838557	0.707780537	0.99979614
WBGene00010294	149.5035817	-0.002613697	0.191528791	-0.013646498	0.989112008	0.99979614
WBGene00010295	199.0463204	0.013044729	0.146778513	0.088873558	0.929182398	0.99979614
WBGene00010296	107.3211724	-0.095755778	0.19519114	-0.490574406	0.623727492	0.99979614
WBGene00010383	332.8751905	0.007945461	0.119228794	0.066640453	0.94686794	0.99979614
WBGene00010386	139.3816975	0.073817203	0.174967928	0.421889907	0.673105378	0.99979614
WBGene00010405	5605.378265	0.023267047	0.066083147	0.352087454	0.724772677	0.99979614
WBGene00010406	8608.204027	0.026101886	0.07985293	0.326874489	0.743762817	0.99979614
WBGene00010407	312.6598948	-0.041710718	0.123404856	-0.337999002	0.73536394	0.99979614
WBGene00010408	1273.833697	-0.024960567	0.096888231	-0.257622276	0.796698436	0.99979614
WBGene00010418	817.3961681	0.002482771	0.0943461	0.026315565	0.97900564	0.99979614
WBGene00010425	4079.439634	0.067764299	0.094204122	0.71933476	0.471934684	0.99979614
WBGene00010465	2037.68345	0.027560332	0.079585556	0.346298167	0.729118646	0.99979614
WBGene00010470	269.2586062	-0.119009605	0.147957118	-0.804352006	0.421193711	0.99979614
WBGene00010472	139.5891523	0.028534784	0.17121128	0.166664156	0.867634311	0.99979614
WBGene00010507	92.64928019	0.194262643	0.227076541	0.855494107	0.392277666	0.99979614
WBGene00010512	47.86644282	0.214221856	0.284524762	0.752911116	0.451503328	0.99979614
WBGene00010513	73.25057805	0.233212577	0.252807679	0.922490086	0.356272999	0.99979614
WBGene00010515	51.96565256	-0.170094684	0.283919035	-0.599095737	0.549109044	0.99979614
WBGene00010516	52.96663817	0.007455457	0.27063231	0.02754829	0.978022424	0.99979614
WBGene00010524	90.72387524	0.363806774	0.217110951	1.675672153	0.093802427	0.99979614
WBGene00010525	91.00938143	0.060453415	0.208179605	0.290390672	0.771517379	0.99979614
WBGene00010593	269.6346991	-0.050469495	0.137336366	-0.367488209	0.713254886	0.99979614
WBGene00010595	490.9244275	-0.172229325	0.11758161	-1.464764136	0.14298528	0.99979614
WBGene00010597	1124.168931	0.097385164	0.113973311	0.854455867	0.392852453	0.99979614
WBGene00010625	863.9921282	-0.014644692	0.112529589	-0.130140809	0.896455024	0.99979614
WBGene00010626	2024.239732	0.028449759	0.077960882	0.364923507	0.715168506	0.99979614
WBGene00010627	6907.259522	0.062874815	0.070152068	0.896264593	0.370111465	0.99979614
WBGene00010628	147.1445314	0.117896587	0.179345061	0.657372924	0.510941157	0.99979614
WBGene00010629	4332.408364	0.084470623	0.085334449	0.98987717	0.32223416	0.99979614
WBGene00010630	83.72623431	-0.07045101	0.241658039	-0.291531827	0.770644606	0.99979614
WBGene00010631	9077.882389	0.034323167	0.066130855	0.519018946	0.60374753	0.99979614
WBGene00010685	4656.916271	0.003615063	0.06799359	0.053167699	0.957598292	0.99979614
WBGene00010687	2302.775933	0.005842941	0.072816588	0.080241898	0.936044868	0.99979614
WBGene00010697	3134.770306	-0.060141418	0.075019762	-0.80167434	0.422741363	0.99979614
WBGene00010699	990.5691701	0.098109971	0.115028413	0.852919448	0.393703976	0.99979614
WBGene00010727	981.2942037	-0.083422258	0.090363894	-0.923181311	0.355912727	0.99979614
WBGene00010734	442.3899118	0.120843053	0.111958983	1.079351114	0.280431235	0.99979614
WBGene00010736	2672.63091	-0.002570442	0.073190272	-0.035119992	0.97198406	0.99979614
WBGene00010742	57.18709922	-0.078685592	0.272030018	-0.289253345	0.772387513	0.99979614
WBGene00010744	78.06225517	-0.222839308	0.221860504	-1.004411799	0.315180165	0.99979614
WBGene00010788	48.33524723	0.002090846	0.298667735	0.007000575	0.994414395	0.99979614
WBGene00010790	132.7906536	-0.335365189	0.176319384	-1.902032438	0.057166914	0.99979614
WBGene00010803	69.59848401	0.064747716	0.257768131	0.251185883	0.801670399	0.99979614
WBGene00010850	447.2729725	0.110747132	0.125445933	0.882827602	0.377329425	0.99979614
WBGene00010851	42.40515065	0.186994046	0.293288623	0.637576884	0.523749147	0.99979614
WBGene00010867	294.2019602	0.131767683	0.124609216	1.057447328	0.290307481	0.99979614
WBGene00010868	205.1881453	0.144393393	0.149008886	0.969025385	0.332532524	0.99979614
WBGene00010976	44.35455659	0.003384327	0.294175279	0.011504457	0.990820974	0.99979614
WBGene00010977	42.74796222	-0.413145994	0.299584099	-1.379065162	0.167874664	0.99979614
WBGene00010980	34.8278217	0.240851815	0.356201438	0.67616744	0.498934342	0.99979614
WBGene00011003	100.9974369	-0.164702384	0.199818569	-0.82425965	0.40979204	0.99979614
WBGene00011015	2511.715601	-0.001497327	0.095107047	-0.015743594	0.987438948	0.99979614
WBGene00011016	4642.988175	0.096955897	0.067295164	1.440755794	0.149653686	0.99979614
WBGene00011017	817.2464042	-0.008147502	0.108850486	-0.0748504	0.940333741	0.99979614
WBGene00011087	2011.107272	0.024361465	0.076429279	0.318745196	0.74991974	0.99979614
WBGene00011089	316.3063693	-0.067696463	0.128358208	-0.527402682	0.597913982	0.99979614
WBGene00011090	178.3815862	0.091601382	0.176102189	0.520160382	0.602951796	0.99979614
WBGene00011092	261.1486176	0.006356418	0.140307597	0.045303448	0.963865439	0.99979614
WBGene00011093	61.03416216	-0.079672049	0.246475535	-0.323245261	0.746509506	0.99979614
WBGene00011094	161.2535938	-0.175117267	0.18337423	-0.954972066	0.339591823	0.99979614
WBGene00011095	122.8403382	-0.073235639	0.188729513	-0.388045502	0.697982361	0.99979614
WBGene00011100	42.22524329	-0.126011228	0.309360278	-0.407328404	0.683766804	0.99979614
WBGene00011185	67.71194654	-0.562361817	0.259323462	-2.168572844	0.030115129	0.99979614
WBGene00011189	220.374779	-0.117171411	0.146896553	-0.797645747	0.425076096	0.99979614
WBGene00011190	364.5282269	-0.121071429	0.120757462	-1.002599984	0.316053903	0.99979614
WBGene00011193	594.4604917	-0.081359962	0.107980088	-0.753471905	0.451166388	0.99979614
WBGene00011194	777.5861192	-0.04409833	0.093753939	-0.470362424	0.638096106	0.99979614
WBGene00011195	6493.803145	0.07820682	0.07047599	1.109694524	0.267130683	0.99979614
WBGene00011207	63.91807485	-0.166618334	0.246356157	-0.676331115	0.498830442	0.99979614
WBGene00011212	62.54868351	-0.089566849	0.252797961	-0.354302103	0.723112492	0.99979614
WBGene00011213	53.79462362	-0.002891717	0.265579488	-0.010888329	0.991312542	0.99979614
WBGene00011242	1457.043673	0.062495408	0.080742841	0.774005563	0.438927502	0.99979614
WBGene00011244	193.3347149	0.002285633	0.169555175	0.01348017	0.989244707	0.99979614
WBGene00011247	525.7927593	0.016809851	0.105095543	0.159948275	0.87292182	0.99979614
WBGene00011248	740.3666334	-0.036271724	0.093047274	-0.389820381	0.696669372	0.99979614
WBGene00011250	1500.137132	-0.003237123	0.08110529	-0.039912598	0.968162807	0.99979614
WBGene00011252	74.21314824	-0.133117232	0.2539301	-0.524227857	0.600120068	0.99979614
WBGene00011253	2337.220842	0.064225465	0.079289554	0.810011681	0.417933463	0.99979614
WBGene00011263	45.57111335	-0.264890733	0.28925585	-0.915766206	0.359789532	0.99979614
WBGene00011270	2001.027186	0.067502049	0.080354119	0.840057112	0.400876365	0.99979614
WBGene00011283	292.7578132	-0.156249205	0.145210813	-1.076016322	0.281919957	0.99979614
WBGene00011284	39.10067827	-0.368294778	0.317071039	-1.161552876	0.245417133	0.99979614
WBGene00011305	33.21893745	-0.221457886	0.353162828	-0.627070201	0.530613219	0.99979614
WBGene00011306	1401.546871	0.050393685	0.078907245	0.638644591	0.523054166	0.99979614
WBGene00011307	54.0774743	-0.17018072	0.271284822	-0.627313829	0.53045354	0.99979614
WBGene00011308	2094.291029	0.058501985	0.073702383	0.793759754	0.427335306	0.99979614
WBGene00011309	388.3739878	0.009353072	0.140364401	0.066634215	0.946872906	0.99979614
WBGene00011318	2836.854437	0.02030562	0.076694577	0.264759528	0.791194717	0.99979614
WBGene00011319	1134.450224	0.110077151	0.109985054	1.000837359	0.316905445	0.99979614
WBGene00011320	2536.667551	0.009494402	0.081491829	0.116507408	0.907250415	0.99979614
WBGene00011323	1279.54674	-0.086871584	0.079975012	-1.086234081	0.277375443	0.99979614
WBGene00011324	1296.7102	0.070187769	0.087317865	0.80381912	0.421501446	0.99979614
WBGene00011326	98.98738921	-0.289023064	0.209687835	-1.378349221	0.168095493	0.99979614
WBGene00011329	1248.21403	0.048609759	0.084771916	0.5734182	0.56636157	0.99979614
WBGene00011330	813.2409298	-0.040130479	0.096701074	-0.414995167	0.678145441	0.99979614
WBGene00011339	55.72531465	0.330015571	0.270706162	1.219091464	0.22280948	0.99979614
WBGene00011340	50.27371565	0.069130493	0.274403015	0.251930515	0.801094773	0.99979614
WBGene00011342	449.4087846	0.088269186	0.112694184	0.783263014	0.433472678	0.99979614
WBGene00011364	147.4498164	-0.146637448	0.170433916	-0.860377158	0.389581173	0.99979614
WBGene00011383	65.3971141	0.340090131	0.261429651	1.30088584	0.193297534	0.99979614
WBGene00011391	503.9429403	0.174734089	0.136711949	1.278118628	0.201207602	0.99979614
WBGene00011392	363.5417557	0.026937451	0.129224456	0.208454741	0.834873918	0.99979614
WBGene00011393	282.5554234	-0.220947524	0.130533773	-1.692646427	0.090522788	0.99979614
WBGene00011397	34.29068697	0.054954757	0.324313518	0.169449481	0.865443106	0.99979614
WBGene00011404	228.8548486	0.070984217	0.140822444	0.504068919	0.614212947	0.99979614
WBGene00011428	69.89828829	0.231449702	0.247450776	0.935336335	0.349614996	0.99979614
WBGene00011430	52.42046944	0.05115836	0.274865202	0.186121631	0.852349379	0.99979614
WBGene00011436	1310.207201	-0.080738666	0.34472716	-0.234210342	0.814821686	0.99979614
WBGene00011437	39.04765088	0.022877135	0.331830049	0.068942323	0.945035529	0.99979614
WBGene00011439	137.2196773	-0.072725854	0.216784733	-0.33547498	0.737266815	0.99979614
WBGene00011449	5629.642063	-0.022131094	0.066197142	-0.334320986	0.738137356	0.99979614
WBGene00011451	877.5021929	0.031112625	0.087332814	0.356253553	0.721650689	0.99979614
WBGene00011486	132.5702475	-0.241427609	0.191658069	-1.259678818	0.20778525	0.99979614
WBGene00011505	360.3848528	-0.14861373	0.125866078	-1.180729017	0.237710391	0.99979614
WBGene00011513	303.180483	0.048675291	0.137220464	0.354723266	0.72279692	0.99979614
WBGene00011514	114.407876	-0.154599082	0.198261575	-0.779773295	0.435524328	0.99979614
WBGene00011538	1106.234194	0.090019664	0.085178091	1.056840587	0.290584347	0.99979614
WBGene00011540	67.85388706	0.12157291	0.245132046	0.495948661	0.619930633	0.99979614
WBGene00011543	1362.407255	-0.064118412	0.091089931	-0.703902295	0.481493622	0.99979614
WBGene00011571	1194.02616	-0.163040554	0.089002656	-1.831861679	0.066972031	0.99979614
WBGene00011573	141.6661547	-0.176694748	0.17048118	-1.036447237	0.299993543	0.99979614
WBGene00011575	42.93571804	-0.332362912	0.29367876	-1.131722675	0.257751045	0.99979614
WBGene00011576	1474.499697	-0.01422314	0.082577769	-0.172239337	0.863249374	0.99979614
WBGene00011587	1254.577029	0.02246741	0.08964898	0.250615348	0.802111514	0.99979614
WBGene00011589	2012.763377	0.047773762	0.074339691	0.642641386	0.520456823	0.99979614
WBGene00011591	73.10487467	-0.122368361	0.257215193	-0.47574313	0.63425739	0.99979614
WBGene00011625	3893.199413	-0.00497305	0.067898391	-0.073242538	0.941613117	0.99979614
WBGene00011647	6338.400587	-0.000767356	0.070107541	-0.010945409	0.991267002	0.99979614
WBGene00011648	1397.670126	0.17147437	0.089337778	1.91939371	0.054934526	0.99979614
WBGene00011670	44.12650292	-0.164618814	0.310355194	-0.530420684	0.595820289	0.99979614
WBGene00011687	1976.210878	0.078460103	0.085755513	0.91492781	0.360229529	0.99979614
WBGene00011688	931.0826285	0.00126325	0.091823415	0.013757381	0.989023544	0.99979614
WBGene00011689	608.3189596	-0.061476862	0.106675652	-0.576297039	0.564414424	0.99979614
WBGene00011691	497.2266789	-0.104954844	0.107824121	-0.973389278	0.330359866	0.99979614
WBGene00011694	323.93716	-0.221559804	0.133020824	-1.665602409	0.095792631	0.99979614
WBGene00011696	3599.177527	0.126800379	0.097042683	1.306645445	0.191333155	0.99979614
WBGene00011699	31.96770125	-0.0670084	0.35701087	-0.187692883	0.851117409	0.99979614
WBGene00011705	39.96975246	-0.307866349	0.321444045	-0.957760313	0.338183636	0.99979614
WBGene00011713	838.7830774	-0.150126193	0.092504053	-1.622914767	0.104607626	0.99979614
WBGene00011752	46.90915768	0.321217299	0.296584699	1.083054182	0.278784374	0.99979614
WBGene00011794	70.14272993	-0.012728508	0.234404239	-0.054301525	0.956694934	0.99979614
WBGene00011800	35.4056142	-0.662870227	0.326620838	-2.029479293	0.042409496	0.99979614
WBGene00011802	1234.897813	-0.039980387	0.088655918	-0.450961295	0.652017445	0.99979614
WBGene00011830	186.538057	0.138668296	0.161704226	0.857542809	0.391144966	0.99979614
WBGene00011831	188.7732675	-0.044023442	0.148848447	-0.29576017	0.767413243	0.99979614
WBGene00011832	295.0035604	0.019811914	0.142009699	0.139510992	0.889046371	0.99979614
WBGene00011833	197.0954765	-0.144868857	0.146185979	-0.990990099	0.321690415	0.99979614
WBGene00011834	2547.726931	-0.010845697	0.074939741	-0.14472557	0.88492755	0.99979614
WBGene00011835	3839.810466	-0.052139562	0.077518183	-0.672610735	0.501194971	0.99979614
WBGene00011839	38.75511076	0.129958985	0.308529213	0.421221003	0.673593709	0.99979614
WBGene00011844	231.3897616	-0.012650017	0.149915767	-0.08438083	0.932753648	0.99979614
WBGene00011850	63.23285653	0.198411769	0.242063527	0.819668174	0.412405298	0.99979614
WBGene00011890	2878.876708	0.124788913	0.083680822	1.491248647	0.135896226	0.99979614
WBGene00011892	2238.302108	0.073975226	0.115605228	0.639895155	0.522240764	0.99979614
WBGene00011893	502.2647959	-0.062749246	0.10937471	-0.573708908	0.566164799	0.99979614
WBGene00011894	32.51777988	-0.370704357	0.352966657	-1.050253191	0.29360172	0.99979614
WBGene00011897	2576.176342	0.039701508	0.076329027	0.52013643	0.602968489	0.99979614
WBGene00011898	3113.32988	-0.042751751	0.078355437	-0.545613076	0.585331934	0.99979614
WBGene00011930	232.710974	0.144381005	0.136781176	1.055561951	0.291168392	0.99979614
WBGene00011932	1780.011077	-0.021784977	0.075562906	-0.288302526	0.773115174	0.99979614
WBGene00012019	1254.660061	-0.095412196	0.090675208	-1.052241268	0.29268887	0.99979614
WBGene00012020	3931.127744	-0.080052184	0.081002471	-0.988268412	0.323021211	0.99979614
WBGene00012021	67.0901039	-0.1462646	0.240623255	-0.60785729	0.543282128	0.99979614
WBGene00012058	55.96627023	-0.068629687	0.25821637	-0.265783641	0.790405843	0.99979614
WBGene00012100	114.0922158	-0.221482696	0.190677	-1.161559584	0.245414407	0.99979614
WBGene00012117	4046.214025	-0.052936856	0.089793764	-0.589538225	0.555500278	0.99979614
WBGene00012142	84.91970222	0.10687705	0.214736167	0.497713316	0.618686121	0.99979614
WBGene00012143	32.91129478	0.128711248	0.332292096	0.387343694	0.698501782	0.99979614
WBGene00012144	1377.161893	-0.068513748	0.081504115	-0.840617039	0.40056251	0.99979614
WBGene00012152	36.17649465	-0.223430563	0.375685488	-0.594727691	0.552025509	0.99979614
WBGene00012184	333.7946179	-0.147058335	0.127203681	-1.156085529	0.247646175	0.99979614
WBGene00012186	83.56015249	0.0560053	0.226983145	0.246737704	0.805111225	0.99979614
WBGene00012243	3585.481066	0.04726116	0.067897605	0.696065205	0.486387996	0.99979614
WBGene00012244	1002.543289	0.120918218	0.088759288	1.362316225	0.173098109	0.99979614
WBGene00012245	4297.201476	0.067527094	0.073455193	0.919296389	0.357940566	0.99979614
WBGene00012247	73.23471493	0.230630312	0.227080818	1.015630975	0.309805149	0.99979614
WBGene00012251	227.9606934	-0.055400526	0.141644796	-0.391122923	0.695706378	0.99979614
WBGene00012252	65.69288158	0.101600242	0.247410212	0.410655003	0.681325526	0.99979614
WBGene00012253	3415.790364	-0.027159331	0.080772111	-0.336246387	0.736685075	0.99979614
WBGene00012277	1510.020369	0.089840066	0.096073506	0.935118006	0.349727488	0.99979614
WBGene00012280	85.06399731	0.083410291	0.22805297	0.365749638	0.714551903	0.99979614
WBGene00012291	137.0082477	0.001192674	0.195980542	0.006085677	0.995144362	0.99979614
WBGene00012293	113.1040033	-0.156501914	0.189175247	-0.827285366	0.408075336	0.99979614
WBGene00012294	48.83787092	0.212798354	0.291547603	0.729892314	0.465456011	0.99979614
WBGene00012315	2361.069645	0.05500503	0.077036583	0.714011809	0.475219877	0.99979614
WBGene00012316	3980.925431	-0.012132261	0.070431837	-0.172255353	0.863236783	0.99979614
WBGene00012319	2216.429155	-0.036245368	0.098914894	-0.366429832	0.714044363	0.99979614
WBGene00012337	3987.517006	0.026484006	0.08395616	0.315450418	0.752419691	0.99979614
WBGene00012339	334.7432451	-0.256211893	0.12592815	-2.034587927	0.041892353	0.99979614
WBGene00012347	944.0534391	0.026376304	0.095224313	0.27699128	0.781786802	0.99979614
WBGene00012348	2433.441741	0.060483663	0.077854842	0.776877354	0.437231133	0.99979614
WBGene00012364	766.4681981	-0.092041316	0.099668999	-0.923469857	0.355762402	0.99979614
WBGene00012381	32.3415021	0.531466525	0.334733419	1.587730699	0.112347248	0.99979614
WBGene00012404	51.36839326	-0.119731318	0.269942874	-0.44354317	0.657372901	0.99979614
WBGene00012405	214.4122247	-0.180072625	0.152173125	-1.183340518	0.236674221	0.99979614
WBGene00012452	120.9825216	0.133920347	0.1857851	0.720834701	0.471011223	0.99979614
WBGene00012491	38.25275313	-0.009590065	0.323608536	-0.029634771	0.976358335	0.99979614
WBGene00012492	139.930247	-0.183401227	0.170584764	-1.075132514	0.282315404	0.99979614
WBGene00012494	37.93450874	-0.055013842	0.30974986	-0.177607319	0.859031376	0.99979614
WBGene00012522	2720.22687	0.030827243	0.083764967	0.368020716	0.712857787	0.99979614
WBGene00012524	1944.886025	0.044675065	0.095888419	0.465906785	0.641282224	0.99979614
WBGene00012527	1773.421705	0.004349971	0.091060114	0.047770325	0.961899286	0.99979614
WBGene00012528	4521.555036	0.044370002	0.072907892	0.608576119	0.542805438	0.99979614
WBGene00012529	630.8465697	0.029887307	0.11105709	0.269116603	0.787839954	0.99979614
WBGene00012530	1764.777172	0.017987111	0.080138111	0.224451402	0.822406078	0.99979614
WBGene00012531	273.8430092	-0.059967828	0.144977015	-0.413636796	0.679140121	0.99979614
WBGene00012532	74.58470059	0.021832142	0.229454109	0.095148185	0.924197126	0.99979614
WBGene00012562	1028.000328	-0.08751622	0.086394916	-1.012978818	0.311070279	0.99979614
WBGene00012564	242.1824912	0.277033448	0.145791173	1.90020727	0.057405925	0.99979614
WBGene00012565	1430.719777	0.057845659	0.102672877	0.563397662	0.573164129	0.99979614
WBGene00012566	205.5294245	-0.029145339	0.149587501	-0.194838064	0.845519723	0.99979614
WBGene00012567	32.60464476	-0.292194497	0.336554759	-0.868193035	0.385288666	0.99979614
WBGene00012568	78.03007697	0.007782703	0.228103416	0.034119187	0.972782108	0.99979614
WBGene00012569	90.26709718	0.259347238	0.213138667	1.21680051	0.223680126	0.99979614
WBGene00012615	11523.27957	0.045604065	0.09591932	0.475441919	0.634472022	0.99979614
WBGene00012623	40.47875093	-0.142088787	0.300027249	-0.473586276	0.635794964	0.99979614
WBGene00012624	119.2551136	0.211365119	0.185414388	1.139960722	0.254302665	0.99979614
WBGene00012664	1514.172927	-0.059081832	0.102197378	-0.578114949	0.563186515	0.99979614
WBGene00012665	2018.59822	0.019675504	0.074166692	0.265287604	0.790787913	0.99979614
WBGene00012666	392.5085225	-0.007731955	0.139985529	-0.055233962	0.955952072	0.99979614
WBGene00012668	134.0531639	0.2204312	0.248784877	0.88603135	0.375600634	0.99979614
WBGene00012672	512.0281956	-0.17761171	0.124188923	-1.430173522	0.152667223	0.99979614
WBGene00012673	81.37664259	-0.0581043	0.244652891	-0.237496886	0.812271335	0.99979614
WBGene00012674	349.723088	0.026759628	0.127258766	0.210277286	0.833451262	0.99979614
WBGene00012675	751.0206189	-0.088157952	0.09914413	-0.889189823	0.373901071	0.99979614
WBGene00012676	1560.875255	0.12602229	0.07778422	1.620152397	0.105199544	0.99979614
WBGene00012678	328.7290174	0.044965244	0.121741138	0.369351269	0.711865916	0.99979614
WBGene00012689	31.93921002	0.600624473	0.360762034	1.664877166	0.095937265	0.99979614
WBGene00012692	1362.046779	0.135409997	0.089931922	1.505694464	0.132145626	0.99979614
WBGene00012693	201.7059671	0.211670266	0.155914881	1.357601437	0.174590187	0.99979614
WBGene00012694	1438.288431	0.027347651	0.083899298	0.325958043	0.7444561	0.99979614
WBGene00012695	808.9863403	0.131018078	0.092610341	1.414724069	0.157149415	0.99979614
WBGene00012696	393.8868187	-0.056862224	0.112585315	-0.505058975	0.613517415	0.99979614
WBGene00012697	1428.262343	0.059553573	0.081535993	0.730396116	0.465148092	0.99979614
WBGene00012698	189.8725381	0.076796489	0.148229035	0.51809343	0.604393084	0.99979614
WBGene00012699	37.82049563	0.402463083	0.313841158	1.282378273	0.199709982	0.99979614
WBGene00012700	636.510224	0.197910427	0.111188496	1.779954166	0.075083462	0.99979614
WBGene00012701	605.9006221	0.02669497	0.098192755	0.271862929	0.785727416	0.99979614
WBGene00012702	197.9255983	0.194568751	0.154803428	1.256876245	0.208798452	0.99979614
WBGene00012703	39.49385825	0.024701117	0.30861325	0.08003907	0.936206183	0.99979614
WBGene00012776	31.7907429	-0.273511883	0.345655015	-0.791285736	0.42877727	0.99979614
WBGene00012777	43.79190435	-0.075400938	0.337371769	-0.223495102	0.823150195	0.99979614
WBGene00012780	113.2656109	0.077902702	0.202787195	0.384159867	0.700859961	0.99979614
WBGene00012810	40.39257893	-0.16878875	0.31253907	-0.540056479	0.589158083	0.99979614
WBGene00012811	32.47825702	0.038420732	0.332009953	0.115721628	0.907873165	0.99979614
WBGene00012812	328.9474472	0.296014507	0.141384282	2.093687515	0.036287826	0.99979614
WBGene00012813	322.3829952	-0.2379362	0.123137445	-1.932281447	0.053324777	0.99979614
WBGene00012819	38.51254218	-0.275173219	0.313881181	-0.87667957	0.380660707	0.99979614
WBGene00012825	105.2040089	-0.246671591	0.200721824	-1.228922623	0.219100818	0.99979614
WBGene00012828	487.4896585	-0.01858843	0.118903122	-0.156332569	0.875770886	0.99979614
WBGene00012829	904.9001475	-0.00262308	0.088037183	-0.029795135	0.976230439	0.99979614
WBGene00012830	203.0187295	0.256390707	0.149362848	1.716562792	0.086059086	0.99979614
WBGene00012834	252.9921586	-0.134379992	0.142285951	-0.944436123	0.344946829	0.99979614
WBGene00012835	1533.390314	0.033801588	0.087615044	0.385796618	0.699647301	0.99979614
WBGene00012850	94.8895917	-0.285623086	0.202524208	-1.410315773	0.158446463	0.99979614
WBGene00012851	63.51051631	0.182884824	0.254756024	0.717882236	0.472829902	0.99979614
WBGene00012853	79.71554799	0.250395355	0.230349537	1.087023477	0.277026434	0.99979614
WBGene00012854	119.3210556	-0.18768972	0.184726741	-1.016039794	0.309610437	0.99979614
WBGene00013024	2263.964879	-0.023679048	0.079388488	-0.298268025	0.765498606	0.99979614
WBGene00013025	9344.078242	-0.030555985	0.066780801	-0.457556428	0.647271154	0.99979614
WBGene00013026	652.9588396	0.122267507	0.097006367	1.260407033	0.207522566	0.99979614
WBGene00013074	49.25037062	-0.516044451	0.278662894	-1.85185923	0.06404604	0.99979614
WBGene00013075	731.7622652	0.045001438	0.097996664	0.459213975	0.646080516	0.99979614
WBGene00013077	946.2887847	-0.126064969	0.101559213	-1.241295252	0.214496698	0.99979614
WBGene00013078	239.1680686	0.247899842	0.13737166	1.804592312	0.071138502	0.99979614
WBGene00013079	101.6896853	-0.309965278	0.207648037	-1.492743596	0.135504317	0.99979614
WBGene00013080	383.3028971	0.000129144	0.123140855	0.001048749	0.99916322	0.99979614
WBGene00013081	92.4127123	0.053146914	0.214539178	0.247725915	0.80434648	0.99979614
WBGene00013082	117.3435418	-0.207109117	0.192041501	-1.078460209	0.28082843	0.99979614
WBGene00013083	270.1669276	-0.140391238	0.128812257	-1.089890369	0.27576144	0.99979614
WBGene00013339	932.2946795	0.017492414	0.088031953	0.198705281	0.842493293	0.99979614
WBGene00013340	10669.65868	0.026603774	0.075400185	0.352834334	0.724212642	0.99979614
WBGene00013343	2424.839091	-0.044699859	0.078391672	-0.570211828	0.568534035	0.99979614
WBGene00013344	229.4218505	0.180017742	0.147344735	1.221745332	0.221803948	0.99979614
WBGene00013345	325.7661697	0.054055276	0.129668407	0.416873138	0.676771202	0.99979614
WBGene00013347	1787.342151	0.021872991	0.079958117	0.273555609	0.784426152	0.99979614
WBGene00013348	215.6645467	-0.035783593	0.15330188	-0.233419142	0.81543595	0.99979614
WBGene00013349	658.8842056	0.01376548	0.106810234	0.128877909	0.897454257	0.99979614
WBGene00013350	712.8798035	0.004948913	0.097700607	0.050653864	0.959601341	0.99979614
WBGene00013352	66.8884736	-0.023277798	0.265341162	-0.087727807	0.930093018	0.99979614
WBGene00013353	832.3629726	-0.004517024	0.091898963	-0.04915207	0.960798108	0.99979614
WBGene00013354	3088.14327	0.049402061	0.075695256	0.65264408	0.513985761	0.99979614
WBGene00013355	1879.244178	0.087525475	0.076394514	1.145703666	0.251917786	0.99979614
WBGene00013358	417.6447715	-0.114787065	0.116786197	-0.982882123	0.325665457	0.99979614
WBGene00013359	324.7674117	-0.041918534	0.123030235	-0.340717337	0.733316386	0.99979614
WBGene00013360	2197.99418	-0.029176778	0.078060343	-0.373772097	0.708573881	0.99979614
WBGene00013361	1197.458867	-0.057568528	0.082875653	-0.694637398	0.487282569	0.99979614
WBGene00013362	925.1597319	0.037272593	0.10159376	0.366878761	0.713709454	0.99979614
WBGene00013365	427.2593438	0.079703588	0.11538547	0.690759317	0.489716806	0.99979614
WBGene00013366	140.5490886	-0.01929111	0.202575473	-0.095229247	0.92413274	0.99979614
WBGene00013482	797.5264022	-0.00403874	0.098277907	-0.041095095	0.967220085	0.99979614
WBGene00013489	2715.736989	-0.243177906	0.124572378	-1.952101342	0.050926174	0.99979614
WBGene00013567	3580.53919	0.057180932	0.074092975	0.771745668	0.440265077	0.99979614
WBGene00013569	99.74018203	-0.021746029	0.23030123	-0.094424287	0.924772124	0.99979614
WBGene00013584	64.25245371	-0.331106245	0.243193244	-1.361494421	0.173357495	0.99979614
WBGene00013585	33.98817568	-0.125419538	0.326331337	-0.384331885	0.700732478	0.99979614
WBGene00013587	250.9403345	0.296629234	0.133526768	2.221496391	0.026317359	0.99979614
WBGene00013606	5543.360184	-0.04379819	0.081558406	-0.537016261	0.591256382	0.99979614
WBGene00013610	992.6264642	0.051224854	0.09644918	0.531107202	0.595344494	0.99979614
WBGene00013611	243.6403339	0.044905402	0.136202253	0.329696468	0.741629323	0.99979614
WBGene00013612	99.69676238	0.171175427	0.199900327	0.856303888	0.391829711	0.99979614
WBGene00013623	49.68898543	-0.025570652	0.28579978	-0.089470509	0.92870799	0.99979614
WBGene00013755	64.99931168	0.092230513	0.25493301	0.361783331	0.71751395	0.99979614
WBGene00013756	239.9850233	-0.106475953	0.149837392	-0.710610025	0.477325929	0.99979614
WBGene00013758	428.2904872	-0.048155418	0.135051891	-0.356569739	0.721413935	0.99979614
WBGene00013762	322.5071668	-0.164794112	0.121638522	-1.354785553	0.175485891	0.99979614
WBGene00013763	136.4400012	-0.157973347	0.17730232	-0.890982971	0.372938306	0.99979614
WBGene00013765	803.2991846	0.058353119	0.094063755	0.620357112	0.535022702	0.99979614
WBGene00013766	11526.23471	0.132101179	0.067830466	1.947519836	0.051472444	0.99979614
WBGene00013768	824.0371844	0.055385983	0.09991884	0.554309711	0.579366905	0.99979614
WBGene00013771	52.94751528	-1.079847407	0.675054932	-1.599643756	0.109677636	0.99979614
WBGene00013826	55.00541257	-0.127919089	0.261552561	-0.489076035	0.624787867	0.99979614
WBGene00013855	46.70614768	0.204748653	0.326293465	0.62749848	0.530332532	0.99979614
WBGene00013862	2714.291464	0.009469422	0.078241201	0.121028581	0.903668397	0.99979614
WBGene00013874	529.3704196	-0.083642252	0.11285847	-0.741125165	0.458617552	0.99979614
WBGene00013875	155.8376984	-0.326679822	0.171910977	-1.900284831	0.057395751	0.99979614
WBGene00013876	150.2255934	-0.04000842	0.197936839	-0.202127207	0.839817279	0.99979614
WBGene00013877	2667.133413	0.018615583	0.102410199	0.181774695	0.855759544	0.99979614
WBGene00013878	2052.685479	0.076303344	0.083284734	0.916174437	0.359575411	0.99979614
WBGene00013884	372.7911914	0.036384417	0.133302292	0.272946673	0.784894208	0.99979614
WBGene00013896	58.34035217	-0.159524701	0.282453782	-0.564781608	0.572222318	0.99979614
WBGene00013898	154.3123388	-0.080738687	0.190514246	-0.423793437	0.671716465	0.99979614
WBGene00013899	60.93202923	0.11864976	0.253758313	0.467569943	0.640092163	0.99979614
WBGene00013901	137.1317807	-0.323121322	0.175486656	-1.841287132	0.065579493	0.99979614
WBGene00013904	113.6485708	-0.16873415	0.197134409	-0.855934543	0.392033987	0.99979614
WBGene00013905	115.2184753	-0.285965079	0.220287054	-1.298147458	0.194236669	0.99979614
WBGene00013906	135.5321406	-0.186066106	0.182575355	-1.01911951	0.308146233	0.99979614
WBGene00013946	253.5584042	-0.175034967	0.152807128	-1.145463362	0.252017264	0.99979614
WBGene00013947	447.6853492	-0.195808359	0.125135854	-1.564766239	0.117637731	0.99979614
WBGene00013963	86.86691222	-0.081868724	0.213082005	-0.384212283	0.700821115	0.99979614
WBGene00013964	82.01403942	0.271447213	0.217543247	1.247785061	0.212109781	0.99979614
WBGene00013965	54.85789683	0.261101814	0.260598524	1.001931282	0.316376783	0.99979614
WBGene00013966	531.2415421	0.044887791	0.108890653	0.412228137	0.680172216	0.99979614
WBGene00013967	982.9139998	0.140400238	0.093734594	1.497848673	0.134172572	0.99979614
WBGene00013968	39.91843034	0.066320778	0.319249741	0.207739488	0.835432383	0.99979614
WBGene00014098	2694.845221	-0.023448823	0.076962833	-0.304677239	0.760611986	0.99979614
WBGene00014106	160.0285848	-0.095336876	0.16395241	-0.581491153	0.560909479	0.99979614
WBGene00014108	486.8218732	-0.112513611	0.115595028	-0.973342995	0.330382861	0.99979614
WBGene00014109	1808.008795	-0.067270288	0.110698023	-0.607691861	0.543391862	0.99979614
WBGene00014111	991.0326578	0.071460517	0.100928435	0.708031559	0.47892566	0.99979614
WBGene00014112	1127.128598	0.051805904	0.089172558	0.580962408	0.56126579	0.99979614
WBGene00014113	3707.025327	0.101530012	0.069576221	1.459263096	0.144492709	0.99979614
WBGene00014114	3957.74177	0.006027305	0.067614547	0.08914214	0.928968947	0.99979614
WBGene00014123	1205.869721	-0.008112812	0.089462675	-0.090683759	0.927743876	0.99979614
WBGene00014124	6207.462959	0.010535861	0.068051453	0.154821989	0.876961655	0.99979614
WBGene00014125	40.6162274	-0.038768722	0.302902926	-0.127990581	0.898156427	0.99979614
WBGene00014194	81.71971197	-0.160789446	0.223269249	-0.720159392	0.471426863	0.99979614
WBGene00014300	88.87473942	-0.096837639	0.206768984	-0.468337353	0.639543361	0.99979614
WBGene00014811	152.5010912	-0.019309274	0.167023295	-0.115608268	0.90796301	0.99979614
WBGene00014821	37.54326473	-0.242026236	0.32388459	-0.747260732	0.454906191	0.99979614
WBGene00014822	114.2810959	0.138570011	0.195754718	0.707875712	0.479022444	0.99979614
WBGene00014826	1087.623957	0.17243719	0.101602715	1.697171081	0.089664321	0.99979614
WBGene00014836	67.60078313	0.061550676	0.244064159	0.252190556	0.800893777	0.99979614
WBGene00014954	225.7160412	0.231100301	0.159444698	1.449407247	0.147223886	0.99979614
WBGene00014955	1083.393236	0.147779415	0.090409239	1.634560999	0.102141109	0.99979614
WBGene00015043	282.4092526	0.130487475	0.138720601	0.940649575	0.346884468	0.99979614
WBGene00015044	143.3923833	-0.274318921	0.169842022	-1.615141636	0.106280026	0.99979614
WBGene00015055	41.94834905	-0.203135918	0.3003237	-0.676389902	0.498793127	0.99979614
WBGene00015056	311.7876316	0.071903708	0.12346667	0.582373428	0.560315176	0.99979614
WBGene00015057	315.8788005	-0.088930477	0.124152891	-0.716298074	0.473807316	0.99979614
WBGene00015067	74.17698064	-0.048008958	0.22876074	-0.209865372	0.83377275	0.99979614
WBGene00015073	2447.713072	0.056058838	0.078202527	0.716841773	0.473471733	0.99979614
WBGene00015074	1910.746793	0.055249818	0.080849593	0.683365443	0.494375951	0.99979614
WBGene00015075	4008.734705	0.117110475	0.094183571	1.243427846	0.213710214	0.99979614
WBGene00015219	228.3880724	-0.135246983	0.14496077	-0.932990233	0.350825011	0.99979614
WBGene00015220	40.35084617	-0.201557469	0.326732539	-0.616888265	0.537308428	0.99979614
WBGene00015273	84.88394876	0.213977843	0.230682648	0.927585343	0.353622704	0.99979614
WBGene00015344	2470.055429	-0.11391893	0.097047578	-1.173846195	0.240456637	0.99979614
WBGene00015362	50.43117383	0.210121427	0.275161385	0.763629777	0.445087899	0.99979614
WBGene00015369	82.42900763	-0.369409808	0.221355937	-1.668849787	0.095147153	0.99979614
WBGene00015371	34.28670261	-0.130796166	0.347822469	-0.376042887	0.706885013	0.99979614
WBGene00015423	92.66972133	-0.183141134	0.206946758	-0.884967399	0.376174215	0.99979614
WBGene00015425	2065.913671	-0.001890361	0.073807731	-0.025611963	0.979566844	0.99979614
WBGene00015433	126.9554016	0.070520009	0.177727909	0.396786356	0.691525013	0.99979614
WBGene00015434	146.724437	-0.117654523	0.165895268	-0.709209641	0.478194392	0.99979614
WBGene00015435	53.09478219	0.017148235	0.271977413	0.063050218	0.949726516	0.99979614
WBGene00015450	1207.458778	0.120045347	0.093691255	1.28128657	0.200093028	0.99979614
WBGene00015451	880.374377	0.061738105	0.097163576	0.6354038	0.52516509	0.99979614
WBGene00015460	378.4837897	0.07520869	0.115905312	0.64888044	0.516415659	0.99979614
WBGene00015461	1892.840034	0.065203349	0.076385136	0.853613048	0.393319426	0.99979614
WBGene00015462	1810.169805	0.001119771	0.081529543	0.013734541	0.989041766	0.99979614
WBGene00015463	3557.153718	0.030793618	0.080304701	0.383459725	0.701378927	0.99979614
WBGene00015464	1071.28395	-0.095636951	0.08398714	-1.13870946	0.254824356	0.99979614
WBGene00015466	848.9388511	0.023389109	0.098866937	0.236571599	0.812989156	0.99979614
WBGene00015577	386.572518	-0.021816271	0.128033152	-0.170395484	0.864699124	0.99979614
WBGene00015670	250.1755697	-0.053664064	0.135673619	-0.395537941	0.692445927	0.99979614
WBGene00015671	169.3480719	0.033683794	0.178640946	0.188555845	0.850440943	0.99979614
WBGene00015677	3095.062937	-0.065937002	0.074495203	-0.885117428	0.376093301	0.99979614
WBGene00015678	77.54466975	0.241245478	0.220777065	1.092710774	0.274520808	0.99979614
WBGene00015683	1394.414343	0.028507618	0.120380574	0.236812449	0.812802294	0.99979614
WBGene00015684	1648.499446	-0.040471029	0.08048034	-0.502868519	0.615056716	0.99979614
WBGene00015709	254.7850768	-0.205724191	0.146474409	-1.404506032	0.160168217	0.99979614
WBGene00015710	114.2201045	0.032653432	0.192142069	0.169944208	0.865054014	0.99979614
WBGene00015739	81.58598156	0.222703252	0.239335791	0.930505426	0.352109456	0.99979614
WBGene00015742	370.2552374	-0.009306301	0.134833241	-0.06902082	0.944973047	0.99979614
WBGene00015743	3291.73423	-0.052767153	0.086735389	-0.608369363	0.542942526	0.99979614
WBGene00015744	798.7815698	0.060592915	0.094244071	0.642936096	0.520265566	0.99979614
WBGene00015745	2485.822675	0.069087544	0.074440628	0.928089203	0.3533613	0.99979614
WBGene00015746	2560.388272	0.138704248	0.113097535	1.226412654	0.220043426	0.99979614
WBGene00015756	134.100993	-0.103248044	0.177078368	-0.583064126	0.559850133	0.99979614
WBGene00015766	1155.959119	0.102183338	0.082061525	1.245203989	0.213056777	0.99979614
WBGene00015767	365.4475914	-0.026762741	0.119723502	-0.223537904	0.823116886	0.99979614
WBGene00015768	84.92733657	-0.225725412	0.220551039	-1.023461114	0.306089877	0.99979614
WBGene00015769	274.8178939	-0.017429901	0.13994473	-0.124548464	0.90088103	0.99979614
WBGene00015859	114.0529375	0.158964011	0.198190948	0.802075033	0.422509557	0.99979614
WBGene00015860	47.25577212	-0.266877856	0.281266169	-0.948844496	0.342699707	0.99979614
WBGene00015861	82.91423091	-0.380832551	0.214849388	-1.772555904	0.076302324	0.99979614
WBGene00015879	54.16492546	-0.485074357	0.270780567	-1.791392798	0.073230284	0.99979614
WBGene00015885	218.6637267	-0.091086664	0.148468103	-0.613509986	0.539539182	0.99979614
WBGene00015899	1016.614665	-0.101842515	0.099542491	-1.023105953	0.306257753	0.99979614
WBGene00015903	214.6841697	-0.214086605	0.154865247	-1.382405734	0.166847156	0.99979614
WBGene00015905	235.9728983	-0.126685417	0.191719049	-0.660786799	0.50874905	0.99979614
WBGene00015965	152.0406014	-0.099938293	0.172524532	-0.579270043	0.562406976	0.99979614
WBGene00015968	828.660408	0.085955047	0.094757965	0.907101017	0.36435338	0.99979614
WBGene00015981	73.43161201	-0.06725469	0.246573147	-0.27275756	0.785039585	0.99979614
WBGene00016045	2182.641132	0.020607039	0.079631497	0.258780007	0.795804985	0.99979614
WBGene00016046	69.5821083	-0.084553081	0.236764375	-0.357119102	0.721002644	0.99979614
WBGene00016048	1218.192266	-0.03726199	0.084657634	-0.440149204	0.659829047	0.99979614
WBGene00016059	292.2130592	-0.148923143	0.131180496	-1.135253699	0.256269036	0.99979614
WBGene00016060	2760.998551	0.001021124	0.077070125	0.013249288	0.989428907	0.99979614
WBGene00016062	1068.936253	0.034477314	0.091390181	0.377254034	0.705984828	0.99979614
WBGene00016093	125.6931815	0.045148661	0.185379815	0.243546799	0.807581836	0.99979614
WBGene00016094	37.83516067	-0.333374261	0.327214128	-1.018826001	0.308285579	0.99979614
WBGene00016095	94.8561255	-0.076660369	0.211568799	-0.362342506	0.717096098	0.99979614
WBGene00016097	87.22786427	0.419711457	0.213969499	1.961548069	0.049815123	0.99979614
WBGene00016099	109.7249908	0.026835838	0.205758629	0.130423876	0.896231077	0.99979614
WBGene00016101	255.082785	0.144332273	0.139656847	1.033477961	0.301380279	0.99979614
WBGene00016147	51.03012896	-0.232634475	0.291927546	-0.79689114	0.425514257	0.99979614
WBGene00016148	1432.501462	0.086508143	0.10835501	0.798376956	0.424651772	0.99979614
WBGene00016150	430.8194375	0.018840527	0.109328994	0.172328736	0.863179094	0.99979614
WBGene00016230	218.8638718	0.07264932	0.144464904	0.502885598	0.615044708	0.99979614
WBGene00016234	106.301717	-0.111381027	0.19209847	-0.579812151	0.562041303	0.99979614
WBGene00016282	51.4289825	0.174171252	0.275906576	0.631268942	0.527864691	0.99979614
WBGene00016283	67.20279883	0.047104591	0.243247326	0.193648959	0.84645076	0.99979614
WBGene00016360	231.6008148	-0.198474063	0.150542628	-1.318391113	0.187372754	0.99979614
WBGene00016362	66.68162535	0.070903519	0.240968912	0.294243429	0.768571897	0.99979614
WBGene00016364	125.1875871	-0.189443001	0.181758533	-1.042278445	0.297282603	0.99979614
WBGene00016431	212.8840205	0.116931575	0.151482666	0.771913895	0.440165427	0.99979614
WBGene00016474	224.4693712	0.019865079	0.163488721	0.121507335	0.903289205	0.99979614
WBGene00016495	1209.088533	0.119474138	0.084005044	1.422225764	0.154960722	0.99979614
WBGene00016496	3241.161409	0.072288788	0.069585685	1.038845669	0.298876518	0.99979614
WBGene00016500	257.2048605	-0.067990488	0.133653287	-0.508707937	0.610956958	0.99979614
WBGene00016501	3890.183064	-0.03532316	0.070431572	-0.501524522	0.616002024	0.99979614
WBGene00016505	72.24259831	0.01488361	0.243647646	0.061086614	0.95129023	0.99979614
WBGene00016506	42.78728178	-0.131769634	0.294347437	-0.447666999	0.654393542	0.99979614
WBGene00016507	210.8616258	-0.005144255	0.149251889	-0.034466936	0.972504808	0.99979614
WBGene00016508	2244.063521	0.035771622	0.074977768	0.477096379	0.633293493	0.99979614
WBGene00016509	3685.871832	0.01301552	0.07014498	0.185551689	0.852796342	0.99979614
WBGene00016511	264.9209863	-0.085707594	0.133379888	-0.642582591	0.520494983	0.99979614
WBGene00016539	55.60384389	-0.066475026	0.271157909	-0.245152452	0.806338391	0.99979614
WBGene00016540	95.85936717	-0.089365628	0.204908739	-0.436124046	0.662746732	0.99979614
WBGene00016695	160.1042978	-0.136573078	0.183848414	-0.742856984	0.457568271	0.99979614
WBGene00016781	293.641513	0.085033098	0.141191358	0.602254268	0.547004897	0.99979614
WBGene00016782	36.07226519	0.185427544	0.322873876	0.574303334	0.565762554	0.99979614
WBGene00016783	65.14697575	0.379417165	0.250199007	1.516461515	0.129402695	0.99979614
WBGene00016785	39.93766205	-0.022629108	0.310659751	-0.072842097	0.941931772	0.99979614
WBGene00016788	274.2755053	0.069203571	0.134625324	0.514045713	0.607220031	0.99979614
WBGene00016816	1617.303295	0.098879026	0.0769291	1.28532669	0.198678147	0.99979614
WBGene00016822	601.0212565	0.020942592	0.099916397	0.209601156	0.833978977	0.99979614
WBGene00016823	729.7742264	-0.033302419	0.121811644	-0.273392737	0.784551335	0.99979614
WBGene00016824	550.430303	-0.079175698	0.106044923	-0.746624124	0.455290482	0.99979614
WBGene00016849	77.08742612	0.082342786	0.223023125	0.369211876	0.711969804	0.99979614
WBGene00016860	220.4915468	-0.103114186	0.150211679	-0.68645918	0.492423597	0.99979614
WBGene00016862	311.0825901	-0.045575921	0.141661815	-0.3217234	0.747662249	0.99979614
WBGene00016864	96.20937208	0.241402367	0.202225464	1.193728833	0.232584058	0.99979614
WBGene00016988	43.47448641	-0.344820344	0.295662774	-1.166262291	0.243508414	0.99979614
WBGene00016989	568.0730457	-0.065242362	0.099319692	-0.65689251	0.511250035	0.99979614
WBGene00016990	949.2806012	0.061798449	0.095328837	0.64826605	0.516812889	0.99979614
WBGene00016992	470.7745272	0.086255606	0.134279273	0.642359795	0.520639598	0.99979614
WBGene00016993	457.0563009	0.24499042	0.119296413	2.053627716	0.040011738	0.99979614
WBGene00017015	94.77957816	-0.076819897	0.205578677	-0.373676385	0.708645097	0.99979614
WBGene00017016	2569.806924	0.069786774	0.071835985	0.971473754	0.331312417	0.99979614
WBGene00017017	1090.886999	0.011890221	0.109471799	0.108614463	0.913508289	0.99979614
WBGene00017062	1631.441053	0.080156253	0.077230538	1.037882884	0.299324583	0.99979614
WBGene00017080	643.0805413	-0.094493711	0.104428143	-0.90486825	0.365535189	0.99979614
WBGene00017082	117.3449749	0.120933947	0.186319379	0.649067998	0.516294425	0.99979614
WBGene00017091	52.95533398	0.00678849	0.278979353	0.024333307	0.980586746	0.99979614
WBGene00017093	69.08700454	-0.099908667	0.246384346	-0.405499248	0.685110571	0.99979614
WBGene00017195	809.1068558	-0.032509862	0.100356602	-0.323943431	0.745980862	0.99979614
WBGene00017261	2277.854979	-0.059571014	0.075258089	-0.791556283	0.428619446	0.99979614
WBGene00017262	1326.70305	0.01474009	0.089966874	0.163839087	0.86985782	0.99979614
WBGene00017263	1237.176895	-0.079126335	0.08799585	-0.899205299	0.368543318	0.99979614
WBGene00017310	229.931973	-0.020048303	0.148074168	-0.135393653	0.892300642	0.99979614
WBGene00017311	2595.883866	0.050943117	0.081316854	0.626476733	0.531002294	0.99979614
WBGene00017313	2971.81283	0.030249675	0.072241136	0.418731994	0.675412011	0.99979614
WBGene00017316	2414.004841	-0.014816207	0.076725251	-0.19310731	0.846874928	0.99979614
WBGene00017317	6299.35374	0.073387421	0.078954818	0.929486291	0.352637127	0.99979614
WBGene00017329	142.178035	0.035259267	0.177197288	0.198983109	0.842275957	0.99979614
WBGene00017362	470.7221752	-0.122071375	0.111707445	-1.092777434	0.274491532	0.99979614
WBGene00017364	53.49246746	-0.439804712	0.281633811	-1.561619003	0.11837777	0.99979614
WBGene00017365	42.38936956	-0.324534955	0.299931191	-1.082031362	0.279238592	0.99979614
WBGene00017413	63.37064721	-0.09070093	0.244702251	-0.370658341	0.710892023	0.99979614
WBGene00017430	203.181177	0.209551885	0.147879495	1.417044908	0.156469798	0.99979614
WBGene00017431	329.0699529	-0.133797927	0.125340452	-1.06747602	0.285756937	0.99979614
WBGene00017467	77.98127619	-0.017692806	0.22792696	-0.077624894	0.93812644	0.99979614
WBGene00017468	33.41466358	-0.112763693	0.33682298	-0.334786223	0.737786354	0.99979614
WBGene00017503	40.10755085	0.143994822	0.303190784	0.474931395	0.634835874	0.99979614
WBGene00017504	33.71299641	0.013008492	0.331076252	0.039291529	0.96865796	0.99979614
WBGene00017534	1789.784616	0.014019944	0.075210335	0.1864098	0.852123408	0.99979614
WBGene00017536	297.6423974	0.165093646	0.132629582	1.244772426	0.213215415	0.99979614
WBGene00017537	422.1121477	-0.025089001	0.121207235	-0.206992599	0.836015638	0.99979614
WBGene00017538	546.9501113	-0.092582738	0.101070805	-0.916018608	0.359657135	0.99979614
WBGene00017565	220.9539549	0.250075362	0.148024709	1.689416341	0.091139672	0.99979614
WBGene00017567	178.160325	-0.048079236	0.177447485	-0.270949096	0.786430183	0.99979614
WBGene00017600	63.29143156	-0.059637275	0.252403056	-0.236277944	0.813217001	0.99979614
WBGene00017605	4279.594514	0.069669384	0.087146627	0.799450144	0.424029445	0.99979614
WBGene00017606	1719.774961	-0.051248217	0.078278803	-0.654688313	0.512668451	0.99979614
WBGene00017607	2342.330778	-0.078763466	0.097617814	-0.80685545	0.419749768	0.99979614
WBGene00017608	1402.813573	0.012897324	0.079654741	0.161915337	0.871372525	0.99979614
WBGene00017613	195.675486	-0.003088711	0.170713175	-0.018092984	0.985564675	0.99979614
WBGene00017618	66.6705627	-0.013544415	0.241389547	-0.056110196	0.955254021	0.99979614
WBGene00017620	1540.606507	0.047129872	0.08199822	0.574767011	0.56544888	0.99979614
WBGene00017621	163.9987798	-0.058926486	0.171296263	-0.344003334	0.730843779	0.99979614
WBGene00017635	44.63419588	-0.107805727	0.290774558	-0.370753643	0.710821032	0.99979614
WBGene00017640	329.5301348	-0.083274227	0.127633038	-0.652450398	0.514110661	0.99979614
WBGene00017657	372.6478823	0.000250739	0.123427829	0.002031464	0.998379127	0.99979614
WBGene00017658	52.60748016	0.054291967	0.272525999	0.199217569	0.842092557	0.99979614
WBGene00017678	60.42390381	0.489423205	0.273366838	1.790353246	0.073397141	0.99979614
WBGene00017681	100.5602907	0.162845595	0.22630374	0.719588616	0.471778323	0.99979614
WBGene00017719	2928.580481	-0.075874096	0.076790763	-0.9880628	0.323121893	0.99979614
WBGene00017724	137.825988	-0.104536324	0.179031107	-0.583900341	0.559287364	0.99979614
WBGene00017765	1374.960998	-0.117546686	0.08104578	-1.450373923	0.146954275	0.99979614
WBGene00017766	513.6571443	0.036073629	0.10742588	0.335800174	0.737021559	0.99979614
WBGene00017767	176.2299178	-0.063891076	0.17273235	-0.369884832	0.711468304	0.99979614
WBGene00017768	2671.346353	0.047893303	0.086880294	0.551256229	0.581458039	0.99979614
WBGene00017769	473.5566572	0.036513463	0.117472659	0.310825203	0.755933509	0.99979614
WBGene00017770	1499.369155	-0.018971882	0.091488884	-0.207368166	0.835722342	0.99979614
WBGene00017771	65.25919721	0.002337787	0.243196359	0.009612754	0.99233025	0.99979614
WBGene00017772	2395.485842	-0.019111739	0.072113356	-0.265023577	0.790991299	0.99979614
WBGene00017782	917.6370702	-0.05950239	0.101995789	-0.583380846	0.559636949	0.99979614
WBGene00017786	152.1422552	0.111894597	0.166393816	0.672468482	0.501285498	0.99979614
WBGene00017789	327.1935502	0.00495036	0.130203486	0.038020183	0.96967159	0.99979614
WBGene00017791	80.18001507	0.05264955	0.5838086	0.090182895	0.928141877	0.99979614
WBGene00017796	97.27800624	-0.037150482	0.200979019	-0.184847565	0.8533486	0.99979614
WBGene00017797	2314.738338	0.030793278	0.080632459	0.381896804	0.702537911	0.99979614
WBGene00017799	2239.227122	0.021969859	0.115455214	0.190289012	0.849082664	0.99979614
WBGene00017800	4918.449545	-0.00728427	0.088121404	-0.082661761	0.934120491	0.99979614
WBGene00017818	59.9196711	-0.106198697	0.271608963	-0.3909985	0.695798344	0.99979614
WBGene00017834	1599.873685	-0.05720185	0.091724586	-0.623626152	0.532873132	0.99979614
WBGene00017843	1003.51613	-0.010729883	0.100202391	-0.107082103	0.914723845	0.99979614
WBGene00017881	4017.009259	0.12236839	0.082920224	1.475736378	0.140014676	0.99979614
WBGene00017931	3310.142272	0.014593915	0.082301829	0.177321874	0.85925557	0.99979614
WBGene00017933	197.3467802	0.055769107	0.147782425	0.377373067	0.705896379	0.99979614
WBGene00017957	86.07358405	0.080966811	0.215445424	0.375811237	0.707057233	0.99979614
WBGene00017962	398.3175163	0.196230058	0.114343933	1.716138781	0.086136645	0.99979614
WBGene00017964	700.9964779	0.089250552	0.093787019	0.951630128	0.341284597	0.99979614
WBGene00017981	615.4018001	0.005957813	0.106894981	0.055735195	0.955552762	0.99979614
WBGene00017982	1162.163238	0.121388245	0.275121776	0.441216419	0.659056328	0.99979614
WBGene00017984	5022.212361	0.048758593	0.080893996	0.602746754	0.546677173	0.99979614
WBGene00017985	1277.193953	0.10370846	0.091018284	1.139424464	0.254526157	0.99979614
WBGene00017986	1943.865658	-0.003078803	0.102559419	-0.030019703	0.97605134	0.99979614
WBGene00017988	2313.122756	-0.010362505	0.087448329	-0.118498609	0.905672597	0.99979614
WBGene00018010	851.5660354	0.012293339	0.099464173	0.123595648	0.901635438	0.99979614
WBGene00018011	1468.231365	0.004687869	0.083194921	0.056348019	0.955064566	0.99979614
WBGene00018013	1249.332951	-0.049499874	0.081826725	-0.604935296	0.54522199	0.99979614
WBGene00018052	146.232019	-0.227757762	0.177626485	-1.282228619	0.19976246	0.99979614
WBGene00018055	110.9578171	-0.249950336	0.205139634	-1.218440003	0.223056811	0.99979614
WBGene00018056	40.9268982	-0.216995037	0.300345505	-0.722484716	0.469996519	0.99979614
WBGene00018060	76.55141345	0.006781328	0.234702546	0.028893285	0.976949701	0.99979614
WBGene00018061	149.3761852	0.124922432	0.18397505	0.679018337	0.497126244	0.99979614
WBGene00018088	1059.842378	0.016010559	0.11604495	0.137968601	0.890265233	0.99979614
WBGene00018090	3373.103	0.055897512	0.070523898	0.792603837	0.428008672	0.99979614
WBGene00018099	272.9344075	0.08604827	0.146399932	0.587761683	0.556692266	0.99979614
WBGene00018112	47.11850008	0.31329403	0.306835322	1.021049428	0.307231022	0.99979614
WBGene00018138	5165.705339	0.097238594	0.079697893	1.220089901	0.222430797	0.99979614
WBGene00018140	235.3746292	-0.040717849	0.14738404	-0.276270406	0.782340384	0.99979614
WBGene00018181	1080.124189	0.030654152	0.084659525	0.362087461	0.717286674	0.99979614
WBGene00018189	100.5401434	0.161909815	0.215481946	0.751384599	0.452421229	0.99979614
WBGene00018206	218.93516	-0.092369959	0.14586142	-0.633272043	0.526556007	0.99979614
WBGene00018208	891.4364394	-0.002520945	0.095976137	-0.026266369	0.97904488	0.99979614
WBGene00018210	51.13435742	0.340373216	0.27340333	1.24494905	0.213150479	0.99979614
WBGene00018216	107.7991721	-0.285520226	0.207187501	-1.378076503	0.168179669	0.99979614
WBGene00018217	232.5594848	-0.010297683	0.141251384	-0.072903235	0.941883119	0.99979614
WBGene00018218	1087.994077	0.079150939	0.090985297	0.869931098	0.384338059	0.99979614
WBGene00018221	129.0706144	0.019526199	0.185337431	0.105354858	0.916094235	0.99979614
WBGene00018260	92.47537023	0.141252291	0.204012166	0.692371899	0.488703808	0.99979614
WBGene00018262	46.6328087	-0.167231595	0.305560501	-0.547294545	0.584176391	0.99979614
WBGene00018265	53.96679995	0.204637051	0.269573054	0.75911538	0.44778354	0.99979614
WBGene00018285	6997.213565	0.037750602	0.081345038	0.46407996	0.642590459	0.99979614
WBGene00018286	59.28406613	-0.259259367	0.265020808	-0.978260419	0.327945541	0.99979614
WBGene00018290	1514.712607	-0.009141321	0.083696904	-0.109219344	0.913028518	0.99979614
WBGene00018293	174.9425366	-0.186892844	0.156412801	-1.194869235	0.232138125	0.99979614
WBGene00018294	3776.472279	-0.016185369	0.073092946	-0.221435445	0.824753396	0.99979614
WBGene00018398	358.3897202	-0.139703234	0.120145251	-1.162786153	0.244916276	0.99979614
WBGene00018399	684.2413829	-0.014530459	0.096393025	-0.150741809	0.880179391	0.99979614
WBGene00018400	247.2379836	-0.290401791	0.145354555	-1.997885728	0.04572905	0.99979614
WBGene00018403	176.1726675	-0.329800662	0.166315334	-1.982984088	0.047369207	0.99979614
WBGene00018405	108.3289172	-0.149024363	0.226741656	-0.657242987	0.511024689	0.99979614
WBGene00018413	67.69238056	0.120289892	0.243991364	0.493008811	0.622006362	0.99979614
WBGene00018426	9665.275555	0.034403376	0.080608711	0.426794766	0.669528819	0.99979614
WBGene00018427	702.1439294	-0.007258373	0.100641457	-0.072121108	0.942505528	0.99979614
WBGene00018430	32.29832877	-0.288938213	0.340904388	-0.847563782	0.396680952	0.99979614
WBGene00018431	1041.4741	0.079763522	0.086267569	0.924606115	0.355170831	0.99979614
WBGene00018481	376.8788066	-0.035334013	0.12483152	-0.283053613	0.777135739	0.99979614
WBGene00018482	5823.10975	0.050893966	0.084302976	0.603703081	0.546041065	0.99979614
WBGene00018483	2954.845374	0.006727228	0.070888656	0.094898514	0.924395437	0.99979614
WBGene00018488	2737.265105	0.025222396	0.07383401	0.341609459	0.732644818	0.99979614
WBGene00018491	6154.843611	0.033602213	0.075905925	0.442682343	0.657995516	0.99979614
WBGene00018543	39.99162169	-0.494993538	0.324511684	-1.525348893	0.127172099	0.99979614
WBGene00018615	63.23619043	-0.179693309	0.260361691	-0.690168006	0.490088541	0.99979614
WBGene00018697	72.02739299	-0.307886892	0.234266409	-1.314259663	0.188758837	0.99979614
WBGene00018698	2407.989085	-0.013181458	0.082766743	-0.159260322	0.87346378	0.99979614
WBGene00018700	6342.60785	0.026659047	0.068820469	0.387370901	0.698481643	0.99979614
WBGene00018707	35.4992402	-0.059508022	0.326753207	-0.182119168	0.855489206	0.99979614
WBGene00018757	290.9518736	0.019811597	0.130372737	0.151961198	0.87921754	0.99979614
WBGene00018758	168.2329882	-0.116287763	0.158415261	-0.734069195	0.462906567	0.99979614
WBGene00018760	96.613459	0.086701999	0.203286298	0.426501935	0.669742138	0.99979614
WBGene00018762	901.7919175	0.054466119	0.102142723	0.533235436	0.593870614	0.99979614
WBGene00018811	5937.564228	0.048577461	0.066282728	0.732882648	0.463630007	0.99979614
WBGene00018812	3474.218468	0.033593709	0.085692105	0.392028048	0.69503749	0.99979614
WBGene00018813	142.1956325	0.174373512	0.20956795	0.832061925	0.405373992	0.99979614
WBGene00018814	773.8319863	0.089547515	0.10670298	0.839222249	0.401344604	0.99979614
WBGene00018823	3456.864185	0.068729964	0.090742289	0.75741933	0.448798679	0.99979614
WBGene00018911	59.49814699	-0.109847474	0.257269921	-0.426973638	0.669398529	0.99979614
WBGene00018975	2849.428884	0.032279839	0.085955863	0.375539695	0.707259131	0.99979614
WBGene00019017	5433.190876	0.158428842	0.081701004	1.93912969	0.052485548	0.99979614
WBGene00019064	174.8838185	-0.055545223	0.168392404	-0.329855867	0.741508872	0.99979614
WBGene00019092	47.89218335	0.04714227	0.278321135	0.16938085	0.865497085	0.99979614
WBGene00019095	408.8369019	0.121102342	0.119833494	1.010588432	0.312213455	0.99979614
WBGene00019097	569.6525682	0.137443276	0.124405127	1.104803955	0.269244547	0.99979614
WBGene00019100	165.9575901	-0.014261369	0.165015771	-0.086424281	0.931129146	0.99979614
WBGene00019108	42.20919112	-0.12705435	0.306269296	-0.41484521	0.678255221	0.99979614
WBGene00019111	63.70465118	0.140483002	0.319029128	0.44034538	0.659686978	0.99979614
WBGene00019116	86.28732272	-0.312556027	0.215038465	-1.453488924	0.146088053	0.99979614
WBGene00019117	41.97351193	0.015884084	0.298597679	0.053195604	0.957576058	0.99979614
WBGene00019203	843.8810838	-0.081077879	0.107016152	-0.757622823	0.448676813	0.99979614
WBGene00019204	150.9319916	0.010820689	0.170306657	0.063536501	0.949339295	0.99979614
WBGene00019234	48.62525582	-0.615656125	0.30004944	-2.051848936	0.040184346	0.99979614
WBGene00019237	416.8790468	-0.047437364	0.114517864	-0.414235494	0.67870165	0.99979614
WBGene00019240	1545.302679	-0.026965867	0.084834577	-0.317864111	0.750588017	0.99979614
WBGene00019241	1159.121389	-0.011652676	0.083277694	-0.139925533	0.888718827	0.99979614
WBGene00019244	625.1324992	0.008121971	0.099751229	0.081422266	0.935106142	0.99979614
WBGene00019274	746.789112	0.04870686	0.091201551	0.534057364	0.593301846	0.99979614
WBGene00019275	784.2077974	0.050333629	0.101844531	0.494220246	0.621150643	0.99979614
WBGene00019276	550.0927583	-0.062690571	0.103138528	-0.607828832	0.543301005	0.99979614
WBGene00019353	864.9412837	0.057476987	0.088459357	0.64975587	0.515849929	0.99979614
WBGene00019354	2275.555892	0.153272918	0.073460223	2.086474991	0.036935618	0.99979614
WBGene00019357	1315.85432	0.123205919	0.09231231	1.334664031	0.181986331	0.99979614
WBGene00019373	176.5117631	-0.096994101	0.159583166	-0.607796573	0.543322403	0.99979614
WBGene00019444	45.6012571	0.332433976	0.308692579	1.076909518	0.28152069	0.99979614
WBGene00019464	727.9090261	0.022709529	0.107308413	0.211628602	0.832396793	0.99979614
WBGene00019465	1599.51892	0.031528958	0.079879553	0.394706244	0.693059694	0.99979614
WBGene00019466	1612.881966	0.015025667	0.111728782	0.134483405	0.893020333	0.99979614
WBGene00019467	1069.945812	0.006664831	0.08402729	0.079317462	0.936780118	0.99979614
WBGene00019473	34.39112241	-0.296293066	0.33356966	-0.888249448	0.374406586	0.99979614
WBGene00019476	242.3432827	-0.127393433	0.137990411	-0.923204968	0.3559004	0.99979614
WBGene00019477	144.6486312	0.154293464	0.171598594	0.89915343	0.368570942	0.99979614
WBGene00019478	105.7067181	-0.469287749	0.206780721	-2.269494699	0.023238259	0.99979614
WBGene00019479	2425.537247	-0.161636591	0.100970692	-1.600826814	0.109415283	0.99979614
WBGene00019480	65.7129003	-0.098341691	0.260690973	-0.377234737	0.705999168	0.99979614
WBGene00019481	2392.089455	0.045217367	0.086152066	0.524855291	0.599683792	0.99979614
WBGene00019521	881.1052964	0.099237788	0.088884372	1.116481858	0.264215932	0.99979614
WBGene00019522	57.13506321	0.061704397	0.278720339	0.221384623	0.824792964	0.99979614
WBGene00019563	61.08837506	0.304135979	0.256072959	1.18769268	0.234954509	0.99979614
WBGene00019564	74.1125132	0.122940107	0.227014414	0.541551986	0.588127176	0.99979614
WBGene00019569	74.22565559	-0.065572178	0.232717747	-0.281766983	0.778122189	0.99979614
WBGene00019599	454.2818117	0.023757665	0.107864258	0.22025521	0.825672401	0.99979614
WBGene00019600	4448.83384	0.042858089	0.099507344	0.430702775	0.666684501	0.99979614
WBGene00019624	161.3868452	-0.234122176	0.160898273	-1.455094398	0.14564313	0.99979614
WBGene00019645	283.5575619	-0.010999798	0.132207707	-0.08320088	0.933691813	0.99979614
WBGene00019647	512.581672	-0.125549925	0.119153731	-1.053680183	0.292029365	0.99979614
WBGene00019651	197.9670234	-0.046810133	0.157329228	-0.297529793	0.766062065	0.99979614
WBGene00019653	81.73188091	-0.247609956	0.217417153	-1.138870383	0.25475722	0.99979614
WBGene00019654	47.031746	-0.428191285	0.285542902	-1.499569003	0.133726082	0.99979614
WBGene00019655	36.30150417	-0.32105289	0.317680895	-1.010614409	0.312201017	0.99979614
WBGene00019666	953.5208554	-0.066797498	0.090107232	-0.741311178	0.458504786	0.99979614
WBGene00019672	117.471637	0.236514347	0.21714755	1.089187273	0.27607131	0.99979614
WBGene00019742	52.39768578	-0.489432067	0.27627459	-1.771542099	0.076470598	0.99979614
WBGene00019743	40.80457811	-0.239753967	0.312509809	-0.767188614	0.442969382	0.99979614
WBGene00019744	301.9484274	-0.0611937	0.134877328	-0.453698939	0.650045531	0.99979614
WBGene00019757	1074.06414	0.008490169	0.110557167	0.076794375	0.938787126	0.99979614
WBGene00019762	3850.600337	-0.017850448	0.068612506	-0.260163191	0.794737896	0.99979614
WBGene00019806	244.1020388	0.008046951	0.154810656	0.051979311	0.958545178	0.99979614
WBGene00019807	1236.102207	0.074808448	0.093183483	0.802808022	0.422085705	0.99979614
WBGene00019808	780.0483847	0.035261667	0.090725298	0.388664103	0.69752464	0.99979614
WBGene00019816	37.27797356	-0.366454061	0.323578609	-1.132503975	0.257422614	0.99979614
WBGene00019841	145.7071302	-0.061035724	0.168920234	-0.361328676	0.71785376	0.99979614
WBGene00019842	1767.924072	0.007824201	0.078632666	0.099503187	0.920738757	0.99979614
WBGene00019962	353.0675828	-0.078014404	0.128375883	-0.607702959	0.5433845	0.99979614
WBGene00019963	51.85220901	0.356482129	0.275971203	1.291736692	0.196448346	0.99979614
WBGene00019965	273.5414163	-0.275315344	0.138040138	-1.994458627	0.046101957	0.99979614
WBGene00019967	102.6845657	0.081938948	0.200925372	0.407807873	0.683414733	0.99979614
WBGene00019971	7155.586826	-0.011537905	0.096169351	-0.11997487	0.904503055	0.99979614
WBGene00019972	36.37049928	0.246867058	0.320457838	0.770357373	0.441087932	0.99979614
WBGene00019973	39.5106724	-0.619945886	0.312699763	-1.982559497	0.047416655	0.99979614
WBGene00019977	59.21372157	-0.304838798	0.257457888	-1.184033631	0.23639975	0.99979614
WBGene00019979	101.009174	-0.423888477	0.205434744	-2.063372866	0.039077216	0.99979614
WBGene00019983	3308.026519	0.10760671	0.082269563	1.307977178	0.19088105	0.99979614
WBGene00020054	100.0827039	0.111353799	0.211608884	0.526224592	0.598732169	0.99979614
WBGene00020058	34.80369635	-0.238473362	0.338102844	-0.70532788	0.480606214	0.99979614
WBGene00020153	38.33619717	-0.290731596	0.31942133	-0.910182159	0.362726452	0.99979614
WBGene00020155	421.076937	0.108539632	0.128915006	0.84194723	0.399817492	0.99979614
WBGene00020182	173.6064447	0.092865254	0.158965745	0.584184057	0.559096487	0.99979614
WBGene00020183	439.3660024	0.078092445	0.120887494	0.64599275	0.518284051	0.99979614
WBGene00020245	70.17724167	0.246529396	0.233232472	1.057011458	0.290506358	0.99979614
WBGene00020246	1529.855759	-0.075742334	0.096728292	-0.783042197	0.433602333	0.99979614
WBGene00020247	250.8152974	-0.311709721	0.142715696	-2.184130617	0.028952651	0.99979614
WBGene00020256	234.214032	0.106270975	0.13943697	0.762143467	0.445974383	0.99979614
WBGene00020264	1351.838617	-0.069214496	0.083553272	-0.828387623	0.407451014	0.99979614
WBGene00020268	3938.257284	0.004375041	0.075086113	0.058266977	0.953535971	0.99979614
WBGene00020269	8139.703232	0.030865275	0.065934601	0.468119537	0.639699109	0.99979614
WBGene00020273	1062.077136	0.077927867	0.101128885	0.770579706	0.440956094	0.99979614
WBGene00020274	2248.707673	0.065313332	0.090452367	0.722074325	0.470248783	0.99979614
WBGene00020275	2450.645962	0.072124994	0.099006079	0.728490562	0.466313344	0.99979614
WBGene00020280	163.9060353	0.11837064	0.170211077	0.69543441	0.486783103	0.99979614
WBGene00020340	629.4281462	-0.061685677	0.096412553	-0.639809601	0.52229639	0.99979614
WBGene00020341	35.46862809	-0.610336278	0.329899047	-1.850069842	0.064303484	0.99979614
WBGene00020343	63.02985511	-0.307957863	0.244406506	-1.260023179	0.207661001	0.99979614
WBGene00020369	1170.953433	-0.042008978	0.08766374	-0.479205855	0.63179219	0.99979614
WBGene00020386	99.84113265	-0.074818976	0.196440007	-0.38087443	0.703296427	0.99979614
WBGene00020389	2181.068596	0.090804454	0.079192122	1.146634939	0.25153253	0.99979614
WBGene00020391	5141.254858	0.026774561	0.07045832	0.380005675	0.703941203	0.99979614
WBGene00020392	586.0764774	0.075165479	0.104190329	0.721424721	0.470648241	0.99979614
WBGene00020393	373.39837	-0.054870001	0.116617482	-0.470512652	0.637988797	0.99979614
WBGene00020425	1437.247081	0.003791787	0.078399737	0.048364796	0.961425515	0.99979614
WBGene00020516	1030.872776	0.164161536	0.116384771	1.410507011	0.158390028	0.99979614
WBGene00020517	1461.799144	0.090994901	0.077845749	1.168912916	0.242438719	0.99979614
WBGene00020553	4375.368623	3.06E-05	0.079633514	0.000384172	0.999693475	0.99979614
WBGene00020587	153.7173731	-0.215601176	0.179271291	-1.202653111	0.229110586	0.99979614
WBGene00020588	4262.807135	0.055859051	0.093520605	0.597291374	0.550312863	0.99979614
WBGene00020589	104.9645328	-0.037503307	0.199634818	-0.187859552	0.850986751	0.99979614
WBGene00020593	70.48570447	-0.162135104	0.239426691	-0.677180574	0.498291392	0.99979614
WBGene00020609	52.09255398	-0.475836735	0.285580811	-1.66620696	0.0956722	0.99979614
WBGene00020612	52.70941003	0.112421196	0.283572972	0.396445387	0.691776489	0.99979614
WBGene00020616	38.23960534	0.22779961	0.316110473	0.720632909	0.471135401	0.99979614
WBGene00020617	70.55782266	0.148280365	0.262483665	0.564912736	0.57213312	0.99979614
WBGene00020662	4113.847604	0.139090781	0.08512837	1.633894568	0.10228099	0.99979614
WBGene00020695	1231.790985	0.011418121	0.09637012	0.118481964	0.905685785	0.99979614
WBGene00020696	18460.56472	-0.081590416	0.085780629	-0.951151985	0.341527228	0.99979614
WBGene00020705	942.9128933	0.072995588	0.089278684	0.817614958	0.413577083	0.99979614
WBGene00020706	1467.067214	-0.125751421	0.093968303	-1.338232337	0.180820711	0.99979614
WBGene00020716	1055.488999	-0.033461954	0.105363866	-0.317584722	0.750799965	0.99979614
WBGene00020717	831.5644697	-0.084391208	0.097792752	-0.862959744	0.388159601	0.99979614
WBGene00020718	1407.473562	0.027837869	0.092771299	0.300069837	0.764123887	0.99979614
WBGene00020719	3624.571181	0.018301976	0.070294859	0.26036009	0.794586025	0.99979614
WBGene00020721	2243.841441	-0.032730228	0.074961051	-0.436629788	0.662379856	0.99979614
WBGene00020744	61.3120459	0.184027303	0.247926349	0.742266016	0.457926177	0.99979614
WBGene00020756	123.3397751	-0.105220354	0.187377104	-0.561543281	0.574427234	0.99979614
WBGene00020806	81.97410117	0.182054195	0.23745361	0.766693735	0.44326363	0.99979614
WBGene00020808	4509.379609	0.06285875	0.095887016	0.65555017	0.512113596	0.99979614
WBGene00020850	41.12706882	-0.252349391	0.304059101	-0.829935332	0.406575347	0.99979614
WBGene00020852	105.1873407	0.153445192	0.199194525	0.77032836	0.441105137	0.99979614
WBGene00020854	121.8754371	-0.155764093	0.189525043	-0.821865492	0.411153455	0.99979614
WBGene00020862	146.7946147	0.034676215	0.193446887	0.179254446	0.857737914	0.99979614
WBGene00020865	77.46548926	-0.293244515	0.223177316	-1.313953052	0.188862004	0.99979614
WBGene00020869	448.0964549	-0.008840878	0.129281219	-0.068384856	0.945479277	0.99979614
WBGene00020878	51.38965965	-0.247302592	0.276709618	-0.893726042	0.371468488	0.99979614
WBGene00020883	165.3817874	0.155192585	0.162636406	0.954230296	0.339967082	0.99979614
WBGene00020908	173.609997	-0.008324849	0.162079404	-0.051362784	0.95903644	0.99979614
WBGene00020909	1721.564009	-0.015995057	0.080922294	-0.197659461	0.84331151	0.99979614
WBGene00020910	1048.850252	-0.007391679	0.085224801	-0.086731548	0.930884899	0.99979614
WBGene00020911	268.2745875	0.073196991	0.13123306	0.557763349	0.577005993	0.99979614
WBGene00020938	233.7137319	-0.336824547	0.159287331	-2.114572103	0.034466433	0.99979614
WBGene00020940	146.993592	-0.180556739	0.168571018	-1.071101904	0.284123612	0.99979614
WBGene00020941	213.2440476	0.136286924	0.15223969	0.895212831	0.370673327	0.99979614
WBGene00020942	664.2782248	0.010837126	0.098031946	0.110546881	0.911975672	0.99979614
WBGene00020948	4658.346208	-0.051789358	0.094817399	-0.546201003	0.584927777	0.99979614
WBGene00020949	1698.111348	0.123946954	0.076401563	1.622309136	0.104737174	0.99979614
WBGene00020950	4457.173771	0.073266894	0.078805056	0.929723264	0.352514386	0.99979614
WBGene00020951	1420.969468	0.073713699	0.081594634	0.903413561	0.366306445	0.99979614
WBGene00020952	269.4147852	0.081705589	0.14060278	0.581109345	0.561166761	0.99979614
WBGene00020953	450.8835095	0.036040109	0.107787317	0.33436317	0.738105527	0.99979614
WBGene00020955	670.6974721	-0.022474579	0.107505971	-0.209054242	0.834405895	0.99979614
WBGene00020957	759.9832502	0.063881723	0.101767768	0.627720588	0.530186996	0.99979614
WBGene00020962	105.7004902	0.138031132	0.197186265	0.700003784	0.483924941	0.99979614
WBGene00020999	2300.383982	0.033871043	0.076042405	0.445423089	0.65601403	0.99979614
WBGene00021000	237.73737	-0.051704284	0.150589299	-0.343346334	0.731337928	0.99979614
WBGene00021004	3045.690966	0.011695862	0.07839624	0.149189063	0.88140445	0.99979614
WBGene00021066	33.78548939	-0.311463839	0.362038791	-0.860305159	0.38962085	0.99979614
WBGene00021068	427.6623303	-0.066038725	0.116534025	-0.5666905	0.570924477	0.99979614
WBGene00021078	1235.686412	-0.063516856	0.089916389	-0.706399094	0.479939984	0.99979614
WBGene00021079	72.70915891	-0.221345907	0.275485426	-0.803475925	0.421699706	0.99979614
WBGene00021305	1269.924471	0.072914521	0.096484561	0.755711802	0.449822006	0.99979614
WBGene00021391	1538.845428	-0.032484142	0.083874537	-0.387294438	0.698538243	0.99979614
WBGene00021392	1758.779851	-0.013108389	0.104945706	-0.124906386	0.900597662	0.99979614
WBGene00021412	74.53920028	0.055917458	0.229299086	0.243862541	0.807337281	0.99979614
WBGene00021448	93.32481736	0.002865835	0.208287458	0.013759036	0.989022224	0.99979614
WBGene00021482	258.49144	-0.016046261	0.133021932	-0.120628686	0.903985147	0.99979614
WBGene00021486	7357.200775	0.148488315	0.093484141	1.588379725	0.112200499	0.99979614
WBGene00021487	137.6950666	-0.039079536	0.186198379	-0.209881183	0.833760409	0.99979614
WBGene00021493	110.4141321	-0.171338131	0.190030277	-0.901635959	0.367250282	0.99979614
WBGene00021554	1795.141314	0.054812657	0.079784777	0.687006452	0.492078663	0.99979614
WBGene00021555	1477.460303	0.108099824	0.114148708	0.947008746	0.343634322	0.99979614
WBGene00021556	85.17988066	0.013390606	0.213380762	0.062754515	0.949961986	0.99979614
WBGene00021558	53.50337444	-0.178936093	0.271293621	-0.659566167	0.509532272	0.99979614
WBGene00021559	1919.881887	0.066243925	0.074074227	0.894291138	0.37116614	0.99979614
WBGene00021560	795.875601	0.109239852	0.091205227	1.197736758	0.231019514	0.99979614
WBGene00021561	1615.300911	0.03229647	0.089552044	0.360644694	0.718365074	0.99979614
WBGene00021562	2846.549202	-0.039541851	0.086035157	-0.459601083	0.645802581	0.99979614
WBGene00021563	419.5625665	0.115090284	0.122549368	0.939134046	0.347661926	0.99979614
WBGene00021564	356.577936	0.013426117	0.129462155	0.10370689	0.917401959	0.99979614
WBGene00021565	45.96429104	-0.134085758	0.310621597	-0.431669143	0.665981898	0.99979614
WBGene00021602	57.32607877	0.294450617	0.257552351	1.143265108	0.252928537	0.99979614
WBGene00021603	43.71899892	-0.298698164	0.32958963	-0.906272943	0.364791403	0.99979614
WBGene00021605	275.5218255	0.2723376	0.357501968	0.761779304	0.446191735	0.99979614
WBGene00021607	98.99307488	0.07289913	0.272526105	0.267494118	0.789088742	0.99979614
WBGene00021613	1445.956557	0.040549104	0.084932631	0.477426683	0.633058317	0.99979614
WBGene00021614	117.5771685	0.087071406	0.190001973	0.4582658	0.646761492	0.99979614
WBGene00021626	597.1104148	0.036021945	0.107259212	0.335840106	0.736991445	0.99979614
WBGene00021709	234.928825	-0.084658182	0.140896969	-0.60085169	0.547938773	0.99979614
WBGene00021731	57.52057075	-0.673919124	0.332208335	-2.028603899	0.042498651	0.99979614
WBGene00021732	1107.127246	-0.032349987	0.093388867	-0.346400897	0.729041451	0.99979614
WBGene00021735	1496.018351	0.017949057	0.094780275	0.189375445	0.849798568	0.99979614
WBGene00021736	614.265604	0.038041815	0.103010094	0.369301817	0.711902772	0.99979614
WBGene00021738	519.9536385	-0.077725643	0.114272237	-0.680179586	0.496390756	0.99979614
WBGene00021739	89.061213	0.185144904	0.214356111	0.863725803	0.387738536	0.99979614
WBGene00021740	31.97753911	-0.196889558	0.344875534	-0.570900336	0.568067204	0.99979614
WBGene00021743	1571.562345	-0.129725596	0.111960015	-1.158677905	0.2465875	0.99979614
WBGene00021747	91.92403955	0.154399668	0.212088686	0.727995775	0.466616173	0.99979614
WBGene00021748	914.2994263	0.087112293	0.08891505	0.979724946	0.327221909	0.99979614
WBGene00021749	1352.863289	0.084023803	0.094549649	0.88867387	0.374178378	0.99979614
WBGene00021750	380.4527252	0.040540666	0.116343225	0.348457472	0.727496647	0.99979614
WBGene00021956	2810.067247	-0.045901716	0.073737835	-0.622498824	0.533613917	0.99979614
WBGene00021959	1441.716171	0.123953125	0.085979813	1.4416538	0.149400063	0.99979614
WBGene00021960	1076.895432	0.035543903	0.086287947	0.411921988	0.680396604	0.99979614
WBGene00021975	167.5742776	-0.048544335	0.161769584	-0.300083206	0.764113689	0.99979614
WBGene00021977	235.4524753	-0.0806881	0.142965314	-0.564389347	0.572489187	0.99979614
WBGene00021979	40.91149137	0.492553828	0.313032151	1.573492775	0.11560476	0.99979614
WBGene00022014	578.1474465	0.004055882	0.10450689	0.038809705	0.969042107	0.99979614
WBGene00022015	840.8490497	0.083776255	0.105801989	0.791821178	0.428464952	0.99979614
WBGene00022019	3272.937364	0.002822204	0.09109757	0.030980017	0.975285476	0.99979614
WBGene00022021	2375.82574	-0.027683318	0.080514968	-0.343828219	0.730975477	0.99979614
WBGene00022022	215.0849734	0.008956997	0.146219269	0.061257295	0.9511543	0.99979614
WBGene00022258	45.07207693	0.155029772	0.315297362	0.491693845	0.62293579	0.99979614
WBGene00022259	89.41129316	-0.040445976	0.209413071	-0.193139692	0.846849568	0.99979614
WBGene00022260	189.3527249	-0.152512374	0.158319119	-0.96332253	0.33538569	0.99979614
WBGene00022262	41.96520838	0.140356344	0.315306614	0.445142404	0.656216846	0.99979614
WBGene00022265	59.31120201	0.202582281	0.252895283	0.801052037	0.423101521	0.99979614
WBGene00022286	2922.443134	0.053292538	0.090994553	0.585667335	0.558099089	0.99979614
WBGene00022393	3234.66482	-0.059063323	0.077176016	-0.765306706	0.444088932	0.99979614
WBGene00022394	1056.678746	0.066926024	0.116974326	0.572142847	0.567225203	0.99979614
WBGene00022396	35.29396725	0.169798384	0.329653979	0.515080646	0.606496667	0.99979614
WBGene00022398	1215.445232	0.029317795	0.093751529	0.312718044	0.754494886	0.99979614
WBGene00022399	2293.906951	0.077651682	0.081875409	0.948412756	0.342919368	0.99979614
WBGene00022400	1009.994437	0.04295176	0.098464383	0.436216209	0.662679869	0.99979614
WBGene00022401	3180.89206	0.097998239	0.072198196	1.357350246	0.174669949	0.99979614
WBGene00022402	482.808668	0.082201359	0.127864414	0.642879097	0.520302554	0.99979614
WBGene00022410	201.1098303	0.059276811	0.150615496	0.393563829	0.693903091	0.99979614
WBGene00022434	1072.348583	0.018129193	0.085638358	0.211694778	0.832345163	0.99979614
WBGene00022538	95.13487153	0.224782723	0.204504488	1.099157898	0.271699199	0.99979614
WBGene00022549	95.67709042	-0.096747678	0.209639135	-0.461496267	0.644442599	0.99979614
WBGene00022576	69.11343401	0.196886563	0.232040806	0.848499739	0.396159718	0.99979614
WBGene00022584	104.7305594	-0.206243733	0.199956038	-1.031445391	0.302332004	0.99979614
WBGene00022590	239.1823399	0.180308583	0.139323134	1.294175477	0.195604815	0.99979614
WBGene00022603	2550.047393	0.004484423	0.088857189	0.050467759	0.959749641	0.99979614
WBGene00022629	2176.501637	0.070329915	0.078893505	0.8914538	0.372685766	0.99979614
WBGene00022642	3540.843473	-0.158606134	0.075268463	-2.107205677	0.035099755	0.99979614
WBGene00022644	2559.964112	0.053060856	0.087396045	0.607131093	0.543763917	0.99979614
WBGene00022645	4653.871696	0.090462571	0.073114247	1.237276937	0.215984287	0.99979614
WBGene00022646	2090.758175	-0.021925366	0.077111426	-0.28433356	0.77615477	0.99979614
WBGene00022653	1801.721294	-0.126658626	0.118201882	-1.071544922	0.283924483	0.99979614
WBGene00022788	389.6388109	-0.121735506	0.12043433	-1.010804026	0.312110236	0.99979614
WBGene00022805	179.5679848	-0.20592809	0.154010424	-1.337104879	0.181188405	0.99979614
WBGene00022812	1346.776661	0.131583906	0.131198429	1.002938121	0.315890718	0.99979614
WBGene00022813	158.2652704	0.075223199	0.16420762	0.458098099	0.646881965	0.99979614
WBGene00022847	152.1740339	-0.103342414	0.170785456	-0.60510079	0.545112029	0.99979614
WBGene00022848	337.1003982	0.009082729	0.122506024	0.074141077	0.940898131	0.99979614
WBGene00022970	247.3144131	-0.030441999	0.139798378	-0.217756455	0.827618874	0.99979614
WBGene00023209	1065.213874	0.002089539	0.104262468	0.020041138	0.984010556	0.99979614
WBGene00023284	55.99595919	0.380815446	0.2710157	1.405141643	0.159979163	0.99979614
WBGene00023355	76.94259507	0.192046584	0.225693105	0.850919143	0.39481427	0.99979614
WBGene00023417	167.8636783	-0.019715795	0.190925205	-0.103264493	0.917753055	0.99979614
WBGene00023419	461.8337903	0.28570337	0.144701401	1.974434031	0.048332412	0.99979614
WBGene00023432	51.81419927	-0.20719337	0.275697857	-0.751523324	0.45233777	0.99979614
WBGene00023485	229.0177556	-0.020202173	0.170477196	-0.118503669	0.905668588	0.99979614
WBGene00044019	336.769903	-0.087283366	0.126623697	-0.689313045	0.490626291	0.99979614
WBGene00044077	2875.032025	0.066772908	0.081093849	0.823402865	0.410278935	0.99979614
WBGene00044080	4559.018488	0.138865238	0.09959886	1.39424525	0.163243558	0.99979614
WBGene00044081	2635.373761	-0.076728855	0.110376517	-0.695155612	0.486957786	0.99979614
WBGene00044082	206.1761528	-0.161348389	0.148657084	-1.085373026	0.277756474	0.99979614
WBGene00044176	33.80016973	-0.289456468	0.329033959	-0.87971609	0.379013131	0.99979614
WBGene00044178	42.62414784	0.273754528	0.319374794	0.857157586	0.391357799	0.99979614
WBGene00044188	863.3725111	0.063284538	0.089225388	0.709266045	0.478159396	0.99979614
WBGene00044191	296.5873683	-0.160320337	0.125523701	-1.277211675	0.201527526	0.99979614
WBGene00044200	187.2354515	0.212373736	0.217421166	0.976785012	0.328675598	0.99979614
WBGene00044204	1596.022648	0.087736552	0.078960649	1.111142749	0.26650691	0.99979614
WBGene00044206	76.07037792	0.076454997	0.257870037	0.296486545	0.766858541	0.99979614
WBGene00044209	91.67506213	-0.055123537	0.216427387	-0.254697606	0.798956666	0.99979614
WBGene00044210	35.89747251	0.069995465	0.332554602	0.210478114	0.833294531	0.99979614
WBGene00044213	141.6899396	0.040333834	0.194831906	0.207018626	0.835995312	0.99979614
WBGene00044218	60.4638714	0.04115115	0.280664416	0.146620476	0.883431591	0.99979614
WBGene00044291	32.26739626	0.286403594	0.388692809	0.736837903	0.461220931	0.99979614
WBGene00044344	644.892926	0.04778147	0.10011829	0.477250155	0.633184	0.99979614
WBGene00044517	34.75889679	0.170681738	0.329462052	0.518061905	0.604415079	0.99979614
WBGene00044527	179.9587879	-0.068006391	0.151976916	-0.447478425	0.654529662	0.99979614
WBGene00044553	124.8012023	0.195123937	0.187582973	1.040200683	0.298246674	0.99979614
WBGene00044554	138.2350202	0.08872779	0.179280997	0.494909062	0.620664314	0.99979614
WBGene00044637	134.7712003	-0.0441213	0.184208547	-0.239518204	0.810703783	0.99979614
WBGene00044689	5338.315546	0.028141582	0.089785128	0.313432553	0.753952056	0.99979614
WBGene00044696	2551.984648	-0.00493593	0.088549767	-0.055741878	0.955547437	0.99979614
WBGene00044699	49.74949105	0.097229613	0.28019112	0.347011758	0.728582485	0.99979614
WBGene00044758	272.4339385	-0.059975183	0.133129887	-0.450501271	0.652349038	0.99979614
WBGene00044779	54.91887678	0.012924931	0.27442289	0.047098591	0.962434651	0.99979614
WBGene00044920	41.46895151	0.28055531	0.304191509	0.922298293	0.356373004	0.99979614
WBGene00044921	59.43129777	0.001007833	0.271804397	0.003707935	0.997041502	0.99979614
WBGene00045275	69.15840134	-0.05733388	0.296416092	-0.19342364	0.846627203	0.99979614
WBGene00045276	160.3281398	-0.042521788	0.221212045	-0.19222185	0.847568432	0.99979614
WBGene00045305	337.6439017	-0.049756108	0.135173307	-0.368091222	0.712805216	0.99979614
WBGene00045355	36.22799072	0.045259131	0.406857884	0.11124064	0.911425526	0.99979614
WBGene00045357	736.1820644	0.03969931	0.091909034	0.43194133	0.665784055	0.99979614
WBGene00045366	135.1859671	0.022631453	0.200129618	0.113083977	0.909963978	0.99979614
WBGene00045392	43.3072562	-0.227303162	0.326883729	-0.695363951	0.486827246	0.99979614
WBGene00045416	168.507181	0.055049166	0.167030038	0.329576446	0.741720022	0.99979614
WBGene00045418	925.2186172	-0.108011514	0.090645235	-1.19158513	0.233423959	0.99979614
WBGene00045419	2099.69448	-0.016131055	0.09717074	-0.166007334	0.868151179	0.99979614
WBGene00045461	59.47947379	0.128015649	0.264679685	0.48366254	0.628625382	0.99979614
WBGene00045488	98.14130769	-0.243572286	0.204351542	-1.191927807	0.233289554	0.99979614
WBGene00045507	436.8739481	0.149700984	0.138469639	1.08111052	0.279647954	0.99979614
WBGene00045516	33.83308217	0.158319248	0.336884587	0.469951	0.638390026	0.99979614
WBGene00050936	349.4156306	0.250927761	0.121325494	2.068219576	0.03861938	0.99979614
WBGene00050937	268.5417506	-0.067513065	0.145402952	-0.464317015	0.642420635	0.99979614
WBGene00050943	55.28524228	0.421533356	0.270400761	1.558920745	0.11901514	0.99979614
WBGene00077457	159.29552	0.235230672	0.165092113	1.424845003	0.15420201	0.99979614
WBGene00077500	1151.059331	0.141638253	0.098977637	1.431012681	0.152426581	0.99979614
WBGene00077593	60.52163294	0.168130888	0.247481635	0.67936713	0.496905271	0.99979614
WBGene00077643	362.2847097	0.002980928	0.119964409	0.024848433	0.980175859	0.99979614
WBGene00077693	145.7099662	0.173018241	0.167689432	1.031777842	0.302176202	0.99979614
WBGene00077712	43.78531341	-0.082973187	0.291401959	-0.284737918	0.775844938	0.99979614
WBGene00077761	340.8518598	-0.142455142	0.119020548	-1.196895363	0.231347342	0.99979614
WBGene00077787	47.82439643	0.068799436	0.291934737	0.235667179	0.81369094	0.99979614
WBGene00086569	86.85374576	0.075183042	0.216555658	0.347176531	0.728458701	0.99979614
WBGene00138720	512.0210577	-0.076330422	0.122058214	-0.625360793	0.531734288	0.99979614
WBGene00194682	106.755248	-0.116720995	0.221872538	-0.526072292	0.598837979	0.99979614
WBGene00194695	36.15020998	-0.182091032	0.330687942	-0.550643097	0.581878359	0.99979614
WBGene00194706	607.2392057	0.005036766	0.117552285	0.042847032	0.965823473	0.99979614
WBGene00194707	729.1303619	0.040834884	0.09363628	0.436101089	0.662763387	0.99979614
WBGene00194769	43.75810353	0.062160337	0.295738503	0.210186827	0.833521861	0.99979614
WBGene00194812	108.444244	0.12738449	0.21019674	0.606025052	0.544498118	0.99979614
WBGene00194908	271.0509229	0.157159557	0.136334887	1.152746452	0.249014469	0.99979614
WBGene00195176	69.13718846	-0.000203605	0.239749183	-0.000849242	0.999322403	0.99979614
WBGene00195233	42.22285792	0.239242879	0.324028785	0.738338352	0.460308867	0.99979614
WBGene00219208	31.89363499	-0.34944424	0.342524231	-1.020202977	0.307632206	0.99979614
WBGene00219210	42.98394702	0.036816319	0.307260477	0.1198212	0.904624788	0.99979614
WBGene00219233	36.09456053	0.29731157	0.375414374	0.791955745	0.428386481	0.99979614
WBGene00219316	220.7507049	-0.198277353	0.144533831	-1.37184043	0.170113118	0.99979614
WBGene00235094	45.07305385	-0.584056926	0.311351401	-1.875876983	0.060672174	0.99979614
WBGene00235319	301.5688287	0.034888782	0.154913219	0.22521501	0.821812013	0.99979614
WBGene00268212	50.79429746	0.202890494	0.311316539	0.651717684	0.514583312	0.99979614
WBGene00269355	37.40585822	-0.287220895	0.328146713	-0.875281949	0.381420514	0.99979614
WBGene00269383	69.1064458	-0.106509719	0.246644795	-0.431834448	0.665861741	0.99979614
WBGene00302980	8771.238658	-0.011279835	0.069856949	-0.16147048	0.87172286	0.99979614
WBGene00302982	261.2748951	0.191562009	0.148533192	1.289691594	0.197157759	0.99979614
WBGene00302991	61.75831996	0.28371708	0.253669602	1.118451236	0.263374322	0.99979614
WBGene00303000	247.4548579	0.067748694	0.143938789	0.470677114	0.63787133	0.99979614
WBGene00303011	113.1415579	0.019807122	0.209530409	0.094531015	0.924687346	0.99979614
WBGene00000004	210.8256185	-0.091837306	0.143010849	-0.642170201	0.520762679	0.99979614
WBGene00000016	45.11613396	0.13252537	0.309775673	0.427810774	0.668788892	0.99979614
WBGene00000017	79.10099459	0.014251376	0.230341576	0.061870618	0.950665866	0.99979614
WBGene00000018	485.3359969	-0.164583664	0.133483957	-1.232984611	0.217581506	0.99979614
WBGene00000035	85.34549227	-0.049209421	0.212524775	-0.231546752	0.816890069	0.99979614
WBGene00000039	62.88385631	0.28330875	0.255812588	1.107485573	0.268084046	0.99979614
WBGene00000040	1708.697845	-0.111538594	0.079956245	-1.394995406	0.163017225	0.99979614
WBGene00000066	7084.318483	0.211376214	0.105874868	1.996472049	0.045882565	0.99979614
WBGene00000072	113.8751306	-0.000128342	0.19277927	-0.000665744	0.999468813	0.99979614
WBGene00000074	515.3416637	-0.061939394	0.109546237	-0.565417817	0.571789608	0.99979614
WBGene00000075	442.2325998	-0.110511189	0.118587913	-0.931892515	0.351392076	0.99979614
WBGene00000083	446.5020953	-0.087459423	0.107844462	-0.810977417	0.417378639	0.99979614
WBGene00000086	108.7817337	0.01670304	0.206242844	0.080987244	0.935452097	0.99979614
WBGene00000092	367.755443	-0.144355719	0.133102257	-1.084547496	0.27812212	0.99979614
WBGene00000100	1021.114571	0.094965822	0.087000898	1.09154991	0.275030983	0.99979614
WBGene00000103	123.7843137	0.11032762	0.182448788	0.604704591	0.545375297	0.99979614
WBGene00000105	921.6841667	-0.002300463	0.117854766	-0.01951947	0.984426705	0.99979614
WBGene00000136	330.1891036	-0.020452853	0.125591462	-0.162852259	0.87063476	0.99979614
WBGene00000149	1888.403992	-0.127770985	0.082114457	-1.556010839	0.119705515	0.99979614
WBGene00000157	381.0797566	-0.091563919	0.11823803	-0.774403284	0.438692342	0.99979614
WBGene00000161	877.2650553	-0.104710913	0.09305523	-1.125255539	0.260480764	0.99979614
WBGene00000164	428.3047993	-0.122613201	0.113319402	-1.082014192	0.279246222	0.99979614
WBGene00000175	604.6111397	0.13669081	0.113997571	1.199067735	0.230501609	0.99979614
WBGene00000176	189.9433972	-0.131562962	0.155286335	-0.847228202	0.396867937	0.99979614
WBGene00000195	267.9837198	-0.168831659	0.143753961	-1.174448743	0.240215331	0.99979614
WBGene00000207	2204.930591	-0.053594637	0.077648328	-0.690222679	0.490054164	0.99979614
WBGene00000210	480.7050477	-0.078370804	0.116445747	-0.673024187	0.500931903	0.99979614
WBGene00000212	130.2590712	-0.013206487	0.208876736	-0.063226223	0.949586364	0.99979614
WBGene00000216	10158.3578	0.090867485	0.072154185	1.259351553	0.20790338	0.99979614
WBGene00000221	765.1356941	0.060197364	0.097066358	0.620167125	0.535147763	0.99979614
WBGene00000222	340.1553816	0.075159871	0.137838409	0.545275236	0.585564233	0.99979614
WBGene00000238	148.2472336	0.006155773	0.169927763	0.03622582	0.971102298	0.99979614
WBGene00000245	287.7762311	0.105604657	0.128501144	0.82181881	0.411180027	0.99979614
WBGene00000262	97.85816696	0.02698841	0.211721517	0.127471265	0.898567415	0.99979614
WBGene00000277	980.6042401	0.066465146	0.091561876	0.725904157	0.467897528	0.99979614
WBGene00000281	500.6901384	0.183694905	0.105886234	1.734832732	0.082770437	0.99979614
WBGene00000282	1657.083123	0.070453826	0.090394429	0.779404509	0.435741469	0.99979614
WBGene00000283	337.9797062	0.017781994	0.133314684	0.133383615	0.893890003	0.99979614
WBGene00000294	736.9998662	-0.128893833	0.109106634	-1.181356512	0.237461126	0.99979614
WBGene00000367	98.53565395	-0.0396747	0.204207918	-0.194285809	0.845952097	0.99979614
WBGene00000391	61.19392375	-0.162559373	0.251106832	-0.647371367	0.517391623	0.99979614
WBGene00000393	543.1280162	0.002699255	0.101869177	0.026497265	0.978860715	0.99979614
WBGene00000406	335.3849586	0.091167005	0.135008414	0.675269065	0.499504835	0.99979614
[truncated: 13,507 more rows]
